# Supplementary material for: Identification of pathways associated with chemosensitivity through network embedding
Source: PLoS Comput Biol. 2019 Mar 20;15(3):e1006864. doi: 10.1371/journal.pcbi.1006864 (PMC6443184; doi:10.1371/journal.pcbi.1006864)
Supplement: S1 Table — (XLSX) [file pcbi.1006864.s002.xlsx]

## Sheet: Suppl. Table 1
Genes	#compounds
ARHGAP30	270		Genes that are significantly correlated with more than half of the compounds
CD53	269
IKZF1	267
TJP1	267
LOC100506779	264
CD48	263
ASAP2	261
WAS	261
GMFG	260
RCSD1	260
AMOTL2	259
ERRFI1	259
RASAL3	259
TNFRSF12A	258
ARHGAP9	257
CORO1A	257
NCKAP1	257
P2RY8	256
PPIC	254
PTPN7	254
ELMO1	253
MAP4K1	253
RASSF5	253
CXorf21	252
DOCK2	252
HCLS1	252
GNG12	249
LRMP	249
RHOH	249
LOC100506776	248
SNX7	248
KLHL6	247
NCKAP1L	247
PIK3CG	247
PPP1R16B	247
TRAF3IP3	247
YAP1	247
ARHGAP15	246
LAMB1	246
LINC00528	246
SASH3	245
SH3BP4	244
CTTN	243
LOC100128751	243
DOCK8	242
FLI1	242
ITGAL	242
RIN2	242
TOM1L1	242
CD37	241
MET	241
PRKCB	241
PTPRF	241
