# Supplementary material for: Identification of pathways associated with chemosensitivity through network embedding
Source: PLoS Comput Biol. 2019 Mar 20;15(3):e1006864. doi: 10.1371/journal.pcbi.1006864 (PMC6443184; doi:10.1371/journal.pcbi.1006864)
Supplement: S2 Table — (XLSX) [file pcbi.1006864.s003.xlsx]

## Sheet: Suppl. Table 2
Compounds	#genes	comments
decitabine	4607	hypomethylating agent, anti-cancer chemotherapy drug
PX-12	4428	thioredoxin-1 inhibitor
cytarabine hydrochloride	4163	chemotherapy agent
clofarabine	3915	purine nucleoside metabolic inhibitor
etoposide	3866	topoisomerase inhibitor
Merck60	3633	HDAC1/HDAC2–specific inhibitor
triazolo-thiadiazine	3432	chemotherapy agent
I-BET151	3383	inhibitor of the BET (bromodomain and extra terminal domain protein) family
doxorubicin	3366	chemotherapy agent
vincristine	3242	chemotherapy agent
Compounds that are significantly correlated with the most numbers of genes.
