# Supplementary material for: Identification of pathways associated with chemosensitivity through network embedding
Source: PLoS Comput Biol. 2019 Mar 20;15(3):e1006864. doi: 10.1371/journal.pcbi.1006864 (PMC6443184; doi:10.1371/journal.pcbi.1006864)
Supplement: S3 Table — (XLSX) [file pcbi.1006864.s004.xlsx]

## Sheet: Suppl. Table 3
Pathway	Number of associated compounds
Signaling events mediated by focal adhesion kinase	222
CXCR4-mediated signaling events	217
E-cadherin signaling in the nascent adherens junction	189
Beta3 integrin cell surface interactions	186
Integrin family cell surface interactions	184
Plexin-D1 Signaling	169
Arf6 signaling events	164
Beta1 integrin cell surface interactions	164
Beta5 beta6 beta7 and beta8 integrin cell surface interactions	156
TCR signaling in naive CD4+ T cells	153
Pathways significantly associated with the most numbers of compounds
