# Supplementary material for: Identification of pathways associated with chemosensitivity through network embedding
Source: PLoS Comput Biol. 2019 Mar 20;15(3):e1006864. doi: 10.1371/journal.pcbi.1006864 (PMC6443184; doi:10.1371/journal.pcbi.1006864)
Supplement: S4 Table — (XLSX) [file pcbi.1006864.s005.xlsx]

## Sheet: Suppl. Table 4
Compound	Number of associated pathways
ruxolitinib	40
BRD-K24690302	27
isoliquiritigenin	27
BIX-01294	26
BRD-K66532283	26
GSK4112	26
decitabine	26
triptolide	25
NVP-BSK805	25
BRD-K55116708	25
BRD-K66453893	25
sirolimus	25
Compounds significantly associated with the most numbers of pathways
