# Supplementary material for: Identification of pathways associated with chemosensitivity through network embedding
Source: PLoS Comput Biol. 2019 Mar 20;15(3):e1006864. doi: 10.1371/journal.pcbi.1006864 (PMC6443184; doi:10.1371/journal.pcbi.1006864)
Supplement: S5 Table — (XLSX) [file pcbi.1006864.s006.xlsx]

## Sheet: Suppl. Table 5
drug	pathway	PACER score	PACER p-value	Fisher test p-value
zebularine	ALK1 pathway	4.06643	0.00392534	1
zebularine	ALK1 signaling events	3.80913	0.00416203	0.282078
zebularine	ALK2 signaling events	3.47699	0.0043556	1
zebularine	AP-1 transcription factor network	5.85793	0.000242643	0.225304
zebularine	ATF-2 transcription factor network	5.7814	0.000319013	0.536759
zebularine	ATM pathway	3.73343	0.00421634	1
zebularine	ATR signaling pathway	4.25279	0.00369045	1
zebularine	Alpha-synuclein signaling	6.93037	9.14868e-07	0.345748
zebularine	Alpha9 beta1 integrin signaling events	7.64882	9.85242e-08	0.282078
zebularine	Alternative NF-kappaB pathway	5.75997	0.000343077	1
zebularine	Angiopoietin receptor Tie2-mediated signaling	8.04209	7.03744e-08	0.131446
zebularine	Arf1 pathway	5.8477	0.00025186	0.222615
zebularine	Arf6 downstream pathway	7.96781	7.64065e-08	0.180273
zebularine	Atypical NF-kappaB pathway	7.4282	1.26674e-07	1
zebularine	Aurora A signaling	4.79854	0.00258811	1
zebularine	Aurora B signaling	3.87233	0.00411179	1
zebularine	Aurora C signaling	3.70231	0.00423664	1
zebularine	BARD1 signaling events	3.24807	0.00442982	1
zebularine	BMP receptor signaling	3.65384	0.00426679	1
zebularine	Beta1 integrin cell surface interactions	5.91222	0.000198333	0.0542262
zebularine	Beta2 integrin cell surface interactions	6.57049	7.9121e-06	0.0554942
zebularine	C-MYB transcription factor network	5.40994	0.000939706	0.288686
zebularine	C-MYC pathway	5.38573	0.000995092	1
zebularine	CD40/CD40L signaling	5.92198	0.000191006	0.328154
zebularine	CDC42 signaling events	9.78885	8.04279e-09	0.0648422
zebularine	CXCR3-mediated signaling events	7.11564	3.25733e-07	0.427071
zebularine	Calcium signaling in the CD4+ TCR pathway	5.33327	0.00111893	1
zebularine	Canonical NF-kappaB pathway	5.17033	0.00154781	1
zebularine	Canonical Wnt signaling pathway	3.77102	0.00419011	1
zebularine	Caspase Cascade in Apoptosis	4.57829	0.00311413	0.163319
zebularine	Cellular roles of Anthrax toxin	6.5091	1.14389e-05	1
zebularine	Ceramide signaling pathway	4.93015	0.00222899	0.442084
zebularine	Circadian rhythm pathway	3.99485	0.00399995	1
zebularine	Class I PI3K signaling events mediated by Akt	6.09756	9.25725e-05	1
zebularine	Coregulation of Androgen receptor activity	5.68715	0.000435324	0.530563
zebularine	DNA-PK pathway in nonhomologous end joining	3.44377	0.00436919	1
zebularine	Degradation of beta catenin	4.25513	0.00368724	1
zebularine	Direct p53 effectors	4.77503	0.00264908	0.100925
zebularine	Downstream signaling in naive CD8+ T cells	5.95938	0.000164966	0.0522121
zebularine	E-cadherin signaling events	4.65752	0.0029372	1
zebularine	E-cadherin signaling in keratinocytes	7.35947	1.38738e-07	0.242962
zebularine	E2F transcription factor network	4.33733	0.00356232	1
zebularine	EGF receptor (ErbB1) signaling pathway	9.1065	2.0107e-08	0.345748
zebularine	EGFR-dependent Endothelin signaling events	6.75398	2.6501e-06	1
zebularine	EPHB forward signaling	9.59885	1.20642e-08	0.0811627
zebularine	EPO signaling pathway	7.70388	9.65135e-08	0.0697656
zebularine	Effects of Botulinum toxin	3.68259	0.00424918	1
zebularine	Endogenous TLR signaling	5.29154	0.00122401	1
zebularine	Ephrin A reverse signaling	6.43501	1.74448e-05	1
zebularine	Ephrin B reverse signaling	8.19734	6.23316e-08	0.0589557
zebularine	EphrinA-EPHA pathway	5.16189	0.00157161	0.100574
zebularine	EphrinB-EPHB pathway	5.58819	0.000586788	1
zebularine	ErbB receptor signaling network	4.68538	0.00287176	1
zebularine	ErbB1 downstream signaling	8.81041	3.61926e-08	0.157547
zebularine	ErbB2/ErbB3 signaling events	8.2435	6.03209e-08	0.427071
zebularine	ErbB4 signaling events	6.48788	1.29469e-05	0.0773023
zebularine	FAS (CD95) signaling pathway	6.07071	0.000103955	0.395826
zebularine	FOXA transcription factor networks	4.68049	0.00288335	1
zebularine	FOXA1 transcription factor network	4.50094	0.00327293	0.442084
zebularine	FOXA2 and FOXA3 transcription factor networks	3.76548	0.00419397	1
zebularine	FOXM1 transcription factor network	4.7226	0.00278206	1
zebularine	Fanconi anemia pathway	3.21781	0.00443661	1
zebularine	FoxO family signaling	5.64719	0.000492074	1
zebularine	GMCSF-mediated signaling events	6.95592	7.86183e-07	0.371283
zebularine	Glucocorticoid receptor regulatory network	5.70383	0.000412794	0.630239
zebularine	Glypican 1 network	6.15089	7.29783e-05	0.291538
zebularine	Glypican 2 network	4.6849	0.00287292	1
zebularine	Glypican 3 network	3.88574	0.00410054	1
zebularine	Glypican pathway	3.37732	0.00439324	1
zebularine	HIF-1-alpha transcription factor network	4.70968	0.00281348	0.577911
zebularine	HIF-2-alpha transcription factor network	4.83015	0.00250419	1
zebularine	HIV-1 Nef: Negative effector of Fas and TNF-alpha	4.44899	0.00337101	0.371283
zebularine	Hedgehog signaling events mediated by Gli proteins	4.94494	0.00218693	1
zebularine	Hypoxic and oxygen homeostasis regulation of HIF-1-alpha	4.58561	0.00309785	1
zebularine	IFN-gamma pathway	6.71848	3.33575e-06	1
zebularine	IGF1 pathway	8.0811	6.43423e-08	0.310088
zebularine	IL1-mediated signaling events	5.19728	0.00147353	1
zebularine	IL12 signaling mediated by STAT4	6.62978	5.69229e-06	1
zebularine	IL23-mediated signaling events	5.21016	0.00143786	0.0850815
zebularine	IL5-mediated signaling events	6.07649	0.000101458	0.169333
zebularine	IL8- and CXCR1-mediated signaling events	6.07557	0.000101852	0.300874
zebularine	IL8-mediated signaling events	4.64735	0.0029611	1
zebularine	Insulin Pathway	8.4795	4.82568e-08	1
zebularine	Insulin-mediated glucose transport	5.67575	0.000451064	1
zebularine	Integrin-linked kinase signaling	8.96565	2.61391e-08	0.113969
zebularine	Integrins in angiogenesis	5.84723	0.000252298	0.0716354
zebularine	Internalization of ErbB1	6.96413	7.56022e-07	1
zebularine	LKB1 signaling events	5.81239	0.000286321	1
zebularine	LPA4-mediated signaling events	4.24203	0.00370547	1
zebularine	Lissencephaly gene (LIS1) in neuronal migration and development	6.22806	5.07701e-05	0.31918
zebularine	N-cadherin signaling events	6.7606	2.5757e-06	0.0735025
zebularine	Noncanonical Wnt signaling pathway	5.17942	0.00152276	0.345748
zebularine	Nongenotropic Androgen signaling	7.23213	1.93027e-07	0.328154
zebularine	Notch signaling pathway	4.78078	0.0026344	1
zebularine	Notch-mediated HES/HEY network	4.89514	0.00232631	0.131446
zebularine	PAR1-mediated thrombin signaling events	6.65491	4.91616e-06	0.427071
zebularine	PAR4-mediated thrombin signaling events	5.63861	0.000505246	0.180273
zebularine	PDGF receptor signaling network	5.25263	0.00132411	1
zebularine	PLK1 signaling events	4.29049	0.00363518	1
zebularine	PLK3 signaling events	4.96029	0.00214317	1
zebularine	Plasma membrane estrogen receptor signaling	7.12191	3.1568e-07	0.395826
zebularine	Plexin-D1 Signaling	7.03459	4.80557e-07	0.262778
zebularine	Polo-like kinase signaling events in the cell cycle	5.76046	0.000342482	0.0516139
zebularine	Presenilin action in Notch and Wnt signaling	4.61375	0.00303644	1
zebularine	Proteoglycan syndecan-mediated signaling events	4.30463	0.0036135	0.0516139
zebularine	RXR and RAR heterodimerization with other nuclear receptor	4.32743	0.00357816	0.242962
zebularine	Rapid glucocorticoid signaling	5.10367	0.00173487	1
zebularine	Reelin signaling pathway	8.51666	4.62461e-08	1
zebularine	Regulation of Androgen receptor activity	5.12524	0.0016741	1
zebularine	Regulation of CDC42 activity	7.9106	7.84172e-08	1
zebularine	Regulation of Ras family activation	7.04965	4.44364e-07	0.0624898
zebularine	Regulation of Telomerase	5.05206	0.00188163	0.583485
zebularine	Regulation of cytoplasmic and nuclear SMAD2/3 signaling	4.90646	0.00229512	1
zebularine	Regulation of nuclear SMAD2/3 signaling	4.83411	0.00249356	1
zebularine	Regulation of nuclear beta catenin signaling and target gene transcription	5.29916	0.00120418	1
zebularine	Regulation of p38-alpha and p38-beta	7.78688	9.24921e-08	0.328154
zebularine	Regulation of retinoblastoma protein	4.85842	0.00242734	0.572263
zebularine	Retinoic acid receptors-mediated signaling	5.25921	0.00130706	1
zebularine	RhoA signaling pathway	8.39203	5.42888e-08	1
zebularine	Role of Calcineurin-dependent NFAT signaling in lymphocytes	6.035	0.000121175	0.49832
zebularine	S1P4 pathway	6.60544	6.46842e-06	1
zebularine	S1P5 pathway	5.4982	0.000752204	1
zebularine	SHP2 signaling	7.47654	1.1662e-07	0.15407
zebularine	Signaling by Aurora kinases	4.31725	0.00359408	1
zebularine	Signaling events mediated by HDAC Class I	4.87488	0.00238248	1
zebularine	Signaling events mediated by HDAC Class II	5.2643	0.00129391	1
zebularine	Signaling events mediated by HDAC Class III	4.99239	0.00205209	1
zebularine	Signaling events mediated by PRL	8.03947	7.23851e-08	0.262778
zebularine	Signaling events mediated by PTP1B	8.53608	4.42354e-08	0.149485
zebularine	Signaling events mediated by TCPTP	7.05917	4.20236e-07	0.0971664
zebularine	Signaling events mediated by VEGFR1 and VEGFR2	8.43181	5.02675e-08	0.215618
zebularine	Signaling events mediated by the Hedgehog family	4.05188	0.00394116	1
zebularine	Signaling events regulated by Ret tyrosine kinase	8.79085	3.82033e-08	0.0890565
zebularine	Signaling mediated by p38-alpha and p38-beta	5.36476	0.00104346	1
zebularine	Signaling mediated by p38-gamma and p38-delta	5.73308	0.000375436	1
zebularine	Sphingosine 1-phosphate (S1P) pathway	4.72762	0.00276934	0.242962
zebularine	Sumoylation by RanBP2 regulates transcriptional repression	4.60349	0.00305904	1
zebularine	Syndecan-1-mediated signaling events	4.8291	0.00250696	0.456706
zebularine	Syndecan-2-mediated signaling events	7.55036	1.02546e-07	1
zebularine	Syndecan-3-mediated signaling events	4.78329	0.00262788	0.201723
zebularine	TGF-beta receptor signaling	4.90081	0.00231054	0.511474
zebularine	TNF receptor signaling pathway	4.78864	0.00261411	1
zebularine	TRAIL signaling pathway	5.59426	0.000576363	1
zebularine	Thrombin/protease-activated receptor (PAR) pathway	4.37354	0.00350341	1
zebularine	Trk receptor signaling mediated by PI3K and PLC-gamma	7.04888	4.48386e-07	0.362884
zebularine	Trk receptor signaling mediated by the MAPK pathway	6.64406	5.25395e-06	1
zebularine	VEGF and VEGFR signaling network	4.84455	0.00246534	1
zebularine	VEGFR1 specific signals	6.461	1.50943e-05	1
zebularine	VEGFR3 signaling in lymphatic endothelium	7.62376	1.00535e-07	0.272492
zebularine	Validated nuclear estrogen receptor alpha network	4.55239	0.00316855	1
zebularine	Validated nuclear estrogen receptor beta network	4.7983	0.00258873	1
zebularine	Validated targets of C-MYC transcriptional activation	4.56659	0.00313886	1
zebularine	Validated targets of C-MYC transcriptional repression	5.69348	0.000426644	0.201167
zebularine	Validated transcriptional targets of AP1 family members Fra1 and Fra2	5.89534	0.000211081	1
zebularine	Validated transcriptional targets of TAp63 isoforms	5.74441	0.000361769	1
zebularine	Validated transcriptional targets of deltaNp63 isoforms	5.61638	0.000540084	0.449444
zebularine	Visual signal transduction: Cones	4.94473	0.00218754	1
zebularine	Visual signal transduction: Rods	5.1463	0.00161485	1
zebularine	Wnt signaling network	3.2126	0.00443772	1
zebularine	a4b7 Integrin signaling	8.29905	5.83102e-08	0.100574
zebularine	amb2 Integrin signaling	8.38626	5.62995e-08	0.419414
zebularine	mTOR signaling pathway	6.1308	7.99413e-05	0.594414
zebularine	p38 MAPK signaling pathway	6.30091	3.54265e-05	0.300874
zebularine	p38 signaling mediated by MAPKAP kinases	5.83621	0.000262617	0.242962
zebularine	p53 pathway	4.91395	0.00227426	1
zebularine	p73 transcription factor network	5.66988	0.000459239	0.610273
zebularine	p75(NTR)-mediated signaling	5.07131	0.00182689	0.215618
brd-a02303741	ALK1 pathway	0.06171	0.00447872	1
brd-a02303741	ALK1 signaling events	0.122828	0.00399356	1
brd-a02303741	ALK2 signaling events	0.104687	0.00427018	1
brd-a02303741	AP-1 transcription factor network	0.176431	0.00253706	1
brd-a02303741	ATF-2 transcription factor network	0.163334	0.00293988	0.536759
brd-a02303741	ATM pathway	0.120971	0.00402824	1
brd-a02303741	ATR signaling pathway	0.131024	0.0038231	1
brd-a02303741	Alpha-synuclein signaling	0.265371	0.000546785	1
brd-a02303741	Alpha4 beta1 integrin signaling events	0.419242	8.59573e-06	1
brd-a02303741	Alpha6 beta4 integrin-ligand interactions	0.284852	0.000350811	1
brd-a02303741	Alpha9 beta1 integrin signaling events	0.357795	5.22178e-05	1
brd-a02303741	AlphaE beta7 integrin cell surface interactions	0.310067	0.00018787	1
brd-a02303741	Alternative NF-kappaB pathway	0.217952	0.00138085	1
brd-a02303741	Angiopoietin receptor Tie2-mediated signaling	0.341973	8.07878e-05	0.131446
brd-a02303741	Arf1 pathway	0.187674	0.00219617	1
brd-a02303741	Arf6 downstream pathway	0.33933	8.67616e-05	1
brd-a02303741	Arf6 signaling events	0.261222	0.000598559	0.371283
brd-a02303741	Atypical NF-kappaB pathway	0.345529	7.33844e-05	1
brd-a02303741	Aurora A signaling	0.13755	0.00366882	1
brd-a02303741	Aurora B signaling	0.158151	0.00309631	1
brd-a02303741	Aurora C signaling	0.101299	0.00430707	1
brd-a02303741	BARD1 signaling events	0.11625	0.00411066	1
brd-a02303741	BCR signaling pathway	0.43681	5.14337e-06	0.205972
brd-a02303741	BMP receptor signaling	0.114474	0.00413862	1
brd-a02303741	Beta1 integrin cell surface interactions	0.220199	0.00132859	0.577911
brd-a02303741	Beta2 integrin cell surface interactions	0.303107	0.000224406	0.31918
brd-a02303741	Beta3 integrin cell surface interactions	0.21568	0.00143575	0.434627
brd-a02303741	C-MYB transcription factor network	0.181314	0.00238756	0.0912122
brd-a02303741	C-MYC pathway	0.161349	0.00300041	1
brd-a02303741	CDC42 signaling events	0.379174	2.85097e-05	0.0648422
brd-a02303741	CXCR3-mediated signaling events	0.395644	1.76197e-05	0.105476
brd-a02303741	Calcineurin-regulated NFAT-dependent transcription in lymphocytes	0.153321	0.00323822	0.122631
brd-a02303741	Calcium signaling in the CD4+ TCR pathway	0.14028	0.00359976	1
brd-a02303741	Canonical NF-kappaB pathway	0.154951	0.00319116	0.262778
brd-a02303741	Canonical Wnt signaling pathway	0.149636	0.00334442	1
brd-a02303741	Caspase Cascade in Apoptosis	0.163066	0.00294792	1
brd-a02303741	Cellular roles of Anthrax toxin	0.182352	0.00235607	1
brd-a02303741	Ceramide signaling pathway	0.125916	0.00393227	1
brd-a02303741	Circadian rhythm pathway	0.170107	0.00273171	1
brd-a02303741	Class I PI3K signaling events mediated by Akt	0.233413	0.00104718	1
brd-a02303741	Class IB PI3K non-lipid kinase events	0.278402	0.000407538	0.0764169
brd-a02303741	Coregulation of Androgen receptor activity	0.18755	0.00219983	0.530563
brd-a02303741	DNA-PK pathway in nonhomologous end joining	0.105739	0.00425781	1
brd-a02303741	Degradation of beta catenin	0.157174	0.00312549	1
brd-a02303741	Direct p53 effectors	0.157281	0.00312236	1
brd-a02303741	Downstream signaling in naive CD8+ T cells	0.217811	0.00138423	0.0522121
brd-a02303741	E-cadherin signaling events	0.116791	0.00410158	1
brd-a02303741	E-cadherin signaling in keratinocytes	0.30506	0.000214025	1
brd-a02303741	E-cadherin signaling in the nascent adherens junction	0.413836	1.01259e-05	0.0890565
brd-a02303741	E2F transcription factor network	0.141468	0.00356831	1
brd-a02303741	EGF receptor (ErbB1) signaling pathway	0.422808	7.73516e-06	0.345748
brd-a02303741	EGFR-dependent Endothelin signaling events	0.290288	0.000307959	1
brd-a02303741	EPHA forward signaling	0.382351	2.60225e-05	0.362884
brd-a02303741	EPHA2 forward signaling	0.517968	4.56428e-07	1
brd-a02303741	EPHB forward signaling	0.381182	2.69011e-05	0.379573
brd-a02303741	Effects of Botulinum toxin	0.167124	0.0028241	1
brd-a02303741	Endogenous TLR signaling	0.209588	0.00158695	1
brd-a02303741	Endothelins	0.284508	0.000353656	1
brd-a02303741	Ephrin A reverse signaling	0.291492	0.000298973	1
brd-a02303741	Ephrin B reverse signaling	0.357316	5.29437e-05	1
brd-a02303741	EphrinA-EPHA pathway	0.208305	0.00161971	1
brd-a02303741	EphrinB-EPHB pathway	0.207622	0.00163729	1
brd-a02303741	ErbB receptor signaling network	0.185381	0.00226491	1
brd-a02303741	ErbB1 downstream signaling	0.399648	1.56734e-05	0.398483
brd-a02303741	ErbB2/ErbB3 signaling events	0.386859	2.28616e-05	1
brd-a02303741	ErbB4 signaling events	0.248807	0.000775804	0.0773023
brd-a02303741	FAS (CD95) signaling pathway	0.174769	0.00258786	0.395826
brd-a02303741	FGF signaling pathway	0.275344	0.000437427	0.182094
brd-a02303741	FOXA1 transcription factor network	0.147483	0.00340441	0.113969
brd-a02303741	FOXA2 and FOXA3 transcription factor networks	0.155524	0.00317421	0.449444
brd-a02303741	FOXM1 transcription factor network	0.11325	0.00415708	1
brd-a02303741	Fanconi anemia pathway	0.130693	0.00383063	0.463873
brd-a02303741	FoxO family signaling	0.264514	0.000556971	1
brd-a02303741	GMCSF-mediated signaling events	0.297131	0.000260436	0.0773023
brd-a02303741	Glucocorticoid receptor regulatory network	0.200019	0.00184131	0.293558
brd-a02303741	Glypican 1 network	0.262258	0.00058535	1
brd-a02303741	Glypican 2 network	0.164971	0.00288953	1
brd-a02303741	Glypican 3 network	0.162405	0.00296818	1
brd-a02303741	Glypican pathway	0.158417	0.00308837	1
brd-a02303741	HIF-1-alpha transcription factor network	0.179928	0.00242994	1
brd-a02303741	HIF-2-alpha transcription factor network	0.185886	0.00224972	1
brd-a02303741	HIV-1 Nef: Negative effector of Fas and TNF-alpha	0.126066	0.00392927	1
brd-a02303741	Hedgehog signaling events mediated by Gli proteins	0.19041	0.00211518	1
brd-a02303741	Hypoxic and oxygen homeostasis regulation of HIF-1-alpha	0.186142	0.00224197	1
brd-a02303741	IFN-gamma pathway	0.177798	0.00249563	1
brd-a02303741	IGF1 pathway	0.357184	5.31307e-05	1
brd-a02303741	IL1-mediated signaling events	0.142998	0.00352756	1
brd-a02303741	IL12 signaling mediated by STAT4	0.307214	0.000202524	0.345748
brd-a02303741	IL2 signaling events mediated by PI3K	0.248779	0.000776335	0.0773023
brd-a02303741	IL23-mediated signaling events	0.219142	0.00135312	0.0850815
brd-a02303741	IL6-mediated signaling events	0.281002	0.000383653	0.449444
brd-a02303741	IL8- and CXCR1-mediated signaling events	0.221866	0.00129071	1
brd-a02303741	IL8- and CXCR2-mediated signaling events	0.328536	0.000115979	0.0697656
brd-a02303741	IL8-mediated signaling events	0.287155	0.000332276	1
brd-a02303741	Insulin Pathway	0.386128	2.33502e-05	1
brd-a02303741	Insulin-mediated glucose transport	0.2834	0.000362881	1
brd-a02303741	Integrin-linked kinase signaling	0.437743	5.02071e-06	1
brd-a02303741	Integrins in angiogenesis	0.224235	0.0012378	0.620502
brd-a02303741	Internalization of ErbB1	0.281127	0.000382614	1
brd-a02303741	LKB1 signaling events	0.243726	0.000859024	0.456706
brd-a02303741	LPA receptor mediated events	0.385091	2.40882e-05	0.577911
brd-a02303741	LPA4-mediated signaling events	0.240791	0.000909513	1
brd-a02303741	Lissencephaly gene (LIS1) in neuronal migration and development	0.214261	0.0014699	0.31918
brd-a02303741	N-cadherin signaling events	0.24058	0.000913205	1
brd-a02303741	Nectin adhesion pathway	0.339462	8.6462e-05	0.310088
brd-a02303741	Nephrin/Neph1 signaling in the kidney podocyte	0.316404	0.000159434	0.0624898
brd-a02303741	Noncanonical Wnt signaling pathway	0.215165	0.00144816	1
brd-a02303741	Nongenotropic Androgen signaling	0.312769	0.000175154	1
brd-a02303741	Notch signaling pathway	0.224141	0.00123991	1
brd-a02303741	Notch-mediated HES/HEY network	0.158746	0.00307862	0.470946
brd-a02303741	Osteopontin-mediated events	0.450749	3.41618e-06	0.337009
brd-a02303741	PAR1-mediated thrombin signaling events	0.280612	0.000387088	0.427071
brd-a02303741	PAR4-mediated thrombin signaling events	0.271125	0.000481431	1
brd-a02303741	PDGF receptor signaling network	0.258617	0.000632791	1
brd-a02303741	PLK1 signaling events	0.159004	0.00307091	1
brd-a02303741	PLK2 and PLK4 events	0.200086	0.00183961	1
brd-a02303741	PLK3 signaling events	0.111611	0.0041812	1
brd-a02303741	Plasma membrane estrogen receptor signaling	0.319509	0.000147298	1
brd-a02303741	Plexin-D1 Signaling	0.289794	0.000311596	0.262778
brd-a02303741	Polo-like kinase signaling events in the cell cycle	0.184581	0.00228888	1
brd-a02303741	Posttranslational regulation of adherens junction stability and dissassembly	0.241101	0.000904072	1
brd-a02303741	Presenilin action in Notch and Wnt signaling	0.227813	0.00116113	1
brd-a02303741	Proteoglycan syndecan-mediated signaling events	0.182847	0.00234102	1
brd-a02303741	RAC1 signaling pathway	0.385091	2.40882e-05	0.158681
brd-a02303741	RXR and RAR heterodimerization with other nuclear receptor	0.137662	0.00366605	1
brd-a02303741	Rapid glucocorticoid signaling	0.205551	0.00169137	1
brd-a02303741	Reelin signaling pathway	0.338642	8.83662e-05	1
brd-a02303741	Regulation of Androgen receptor activity	0.138419	0.00364718	1
brd-a02303741	Regulation of CDC42 activity	0.473832	1.67893e-06	1
brd-a02303741	Regulation of Ras family activation	0.325147	0.000126851	0.337009
brd-a02303741	Regulation of Telomerase	0.112819	0.00416348	1
brd-a02303741	Regulation of cytoplasmic and nuclear SMAD2/3 signaling	0.119686	0.00405132	1
brd-a02303741	Regulation of nuclear SMAD2/3 signaling	0.162896	0.00295307	1
brd-a02303741	Regulation of nuclear beta catenin signaling and target gene transcription	0.227553	0.00116675	0.629321
brd-a02303741	Regulation of p38-alpha and p38-beta	0.320517	0.000143246	1
brd-a02303741	Regulation of retinoblastoma protein	0.153004	0.00324746	0.572263
brd-a02303741	Retinoic acid receptors-mediated signaling	0.17042	0.00272178	1
brd-a02303741	RhoA signaling pathway	0.350164	6.46862e-05	1
brd-a02303741	Role of Calcineurin-dependent NFAT signaling in lymphocytes	0.243132	0.000868998	1
brd-a02303741	S1P1 pathway	0.397933	1.64938e-05	0.242962
brd-a02303741	S1P2 pathway	0.251225	0.000738547	1
brd-a02303741	S1P3 pathway	0.367722	3.93212e-05	0.31918
brd-a02303741	S1P4 pathway	0.392576	1.92967e-05	0.169333
brd-a02303741	S1P5 pathway	0.341865	8.10211e-05	1
brd-a02303741	SHP2 signaling	0.348636	6.73845e-05	0.15407
brd-a02303741	Signaling by Aurora kinases	0.09624	0.00435346	1
brd-a02303741	Signaling events mediated by HDAC Class I	0.147492	0.00340418	0.583485
brd-a02303741	Signaling events mediated by HDAC Class II	0.243829	0.000857251	0.362884
brd-a02303741	Signaling events mediated by HDAC Class III	0.204052	0.0017319	0.291538
brd-a02303741	Signaling events mediated by Hepatocyte Growth Factor Receptor (c-Met)	0.378689	2.88917e-05	0.264284
brd-a02303741	Signaling events mediated by PRL	0.395483	1.76941e-05	1
brd-a02303741	Signaling events mediated by PTP1B	0.37853	2.90124e-05	0.149485
brd-a02303741	Signaling events mediated by VEGFR1 and VEGFR2	0.394579	1.82129e-05	0.0562771
brd-a02303741	Signaling events mediated by the Hedgehog family	0.159218	0.00306442	1
brd-a02303741	Signaling events regulated by Ret tyrosine kinase	0.411426	1.08839e-05	1
brd-a02303741	Signaling mediated by p38-alpha and p38-beta	0.138147	0.00365393	1
brd-a02303741	Signaling mediated by p38-gamma and p38-delta	0.173114	0.00263886	1
brd-a02303741	Stabilization and expansion of the E-cadherin adherens junction	0.258081	0.000640212	0.0971664
brd-a02303741	Sumoylation by RanBP2 regulates transcriptional repression	0.146926	0.00342024	1
brd-a02303741	Syndecan-1-mediated signaling events	0.176107	0.00254696	1
brd-a02303741	Syndecan-2-mediated signaling events	0.311256	0.000182294	1
brd-a02303741	Syndecan-3-mediated signaling events	0.2434	0.000864339	1
brd-a02303741	Syndecan-4-mediated signaling events	0.297032	0.000261097	1
brd-a02303741	TGF-beta receptor signaling	0.16655	0.00284183	1
brd-a02303741	TNF receptor signaling pathway	0.093727	0.00437253	0.456706
brd-a02303741	TRAIL signaling pathway	0.149522	0.00334759	1
brd-a02303741	Thrombin/protease-activated receptor (PAR) pathway	0.15458	0.00320182	1
brd-a02303741	Thromboxane A2 receptor signaling	0.397997	1.64515e-05	0.158681
brd-a02303741	Trk receptor signaling mediated by PI3K and PLC-gamma	0.34463	7.52423e-05	0.0735025
brd-a02303741	Trk receptor signaling mediated by the MAPK pathway	0.255865	0.000670576	1
brd-a02303741	Urokinase-type plasminogen activator (uPA) and uPAR-mediated signaling	0.247183	0.000801786	0.105476
brd-a02303741	VEGF and VEGFR signaling network	0.197021	0.00192547	1
brd-a02303741	VEGFR1 specific signals	0.300546	0.000239249	1
brd-a02303741	VEGFR3 signaling in lymphatic endothelium	0.276588	0.000425218	1
brd-a02303741	Validated nuclear estrogen receptor alpha network	0.187655	0.00219672	0.560741
brd-a02303741	Validated nuclear estrogen receptor beta network	0.195605	0.00196552	1
brd-a02303741	Validated targets of C-MYC transcriptional activation	0.180033	0.00242668	0.629321
brd-a02303741	Validated targets of C-MYC transcriptional repression	0.258729	0.000631303	1
brd-a02303741	Validated transcriptional targets of AP1 family members Fra1 and Fra2	0.217255	0.00139764	1
brd-a02303741	Validated transcriptional targets of TAp63 isoforms	0.221679	0.00129506	1
brd-a02303741	Validated transcriptional targets of deltaNp63 isoforms	0.274043	0.000450716	0.449444
brd-a02303741	Visual signal transduction: Cones	0.185721	0.00225471	1
brd-a02303741	Visual signal transduction: Rods	0.214407	0.00146642	1
brd-a02303741	Wnt signaling network	0.114741	0.00413459	1
brd-a02303741	a4b7 Integrin signaling	0.463932	2.27209e-06	1
brd-a02303741	a6b1 and a6b4 Integrin signaling	0.378625	2.895e-05	1
brd-a02303741	amb2 Integrin signaling	0.442625	4.36523e-06	0.419414
brd-a02303741	mTOR signaling pathway	0.252397	0.000720958	1
brd-a02303741	p38 MAPK signaling pathway	0.118497	0.00407263	0.300874
brd-a02303741	p38 signaling mediated by MAPKAP kinases	0.270163	0.000492074	1
brd-a02303741	p53 pathway	0.195669	0.00196372	1
brd-a02303741	p73 transcription factor network	0.195599	0.00196571	0.610273
brd-a02303741	p75(NTR)-mediated signaling	0.215643	0.0014366	1
elocalcitol	ALK1 pathway	4.93081	0.00368466	1
elocalcitol	ALK1 signaling events	4.81911	0.00381423	0.282078
elocalcitol	ALK2 signaling events	4.44017	0.00414315	1
elocalcitol	AP-1 transcription factor network	6.73291	0.000286518	1
elocalcitol	ATF-2 transcription factor network	6.61259	0.000406702	0.536759
elocalcitol	ATM pathway	4.5524	0.00406122	1
elocalcitol	ATR signaling pathway	5.08975	0.0034688	1
elocalcitol	Alpha-synuclein signaling	8.65361	1.4276e-07	0.345748
elocalcitol	Alpha9 beta1 integrin signaling events	9.0419	9.45028e-08	0.282078
elocalcitol	Alternative NF-kappaB pathway	6.39085	0.000715067	1
elocalcitol	Angiopoietin receptor Tie2-mediated signaling	9.69508	6.6353e-08	1
elocalcitol	Arf1 pathway	6.30847	0.000859455	1
elocalcitol	Arf6 downstream pathway	8.91752	1.00535e-07	1
elocalcitol	Atypical NF-kappaB pathway	8.8478	1.08578e-07	1
elocalcitol	Aurora A signaling	5.51232	0.00269028	1
elocalcitol	Aurora B signaling	4.48123	0.00411477	1
elocalcitol	Aurora C signaling	4.34385	0.00420464	1
elocalcitol	BARD1 signaling events	4.19123	0.00428677	1
elocalcitol	BMP receptor signaling	4.6597	0.00397112	0.427071
elocalcitol	Beta3 integrin cell surface interactions	6.90125	0.000166399	0.1097
elocalcitol	C-MYB transcription factor network	6.54971	0.000482039	1
elocalcitol	C-MYC pathway	6.0402	0.0014254	1
elocalcitol	CD40/CD40L signaling	6.71026	0.000306891	0.328154
elocalcitol	CDC42 signaling events	11.3251	1.60856e-08	0.0648422
elocalcitol	CXCR3-mediated signaling events	8.42423	2.0107e-07	0.105476
elocalcitol	Calcineurin-regulated NFAT-dependent transcription in lymphocytes	6.32963	0.000821151	0.122631
elocalcitol	Calcium signaling in the CD4+ TCR pathway	6.27536	0.000921063	1
elocalcitol	Canonical NF-kappaB pathway	5.93335	0.00168215	1
elocalcitol	Canonical Wnt signaling pathway	4.49006	0.0041085	1
elocalcitol	Caspase Cascade in Apoptosis	5.40688	0.00291371	0.517921
elocalcitol	Cellular roles of Anthrax toxin	7.36336	2.68951e-05	1
elocalcitol	Ceramide signaling pathway	5.66882	0.00232977	0.442084
elocalcitol	Circadian rhythm pathway	4.69539	0.00393859	1
elocalcitol	Class I PI3K signaling events mediated by Akt	7.52795	1.24502e-05	1
elocalcitol	Coregulation of Androgen receptor activity	6.85617	0.000193514	0.530563
elocalcitol	DNA-PK pathway in nonhomologous end joining	4.01092	0.00436149	1
elocalcitol	Degradation of beta catenin	4.96621	0.00364001	1
elocalcitol	Direct p53 effectors	5.64624	0.00238399	0.100925
elocalcitol	Downstream signaling in naive CD8+ T cells	7.04581	9.92279e-05	0.205972
elocalcitol	E-cadherin signaling events	5.08915	0.00346965	1
elocalcitol	E-cadherin signaling in keratinocytes	8.50674	1.70909e-07	1
elocalcitol	E2F transcription factor network	5.31897	0.00308364	0.620502
elocalcitol	EGF receptor (ErbB1) signaling pathway	10.8783	2.21177e-08	0.345748
elocalcitol	EGFR-dependent Endothelin signaling events	8.12277	5.26803e-07	1
elocalcitol	EPHB forward signaling	10.9099	2.0107e-08	0.379573
elocalcitol	EPO signaling pathway	9.49897	7.84172e-08	0.0697656
elocalcitol	Effects of Botulinum toxin	4.17635	0.00429401	1
elocalcitol	Endogenous TLR signaling	6.08592	0.00131968	1
elocalcitol	Ephrin A reverse signaling	7.51961	1.2973e-05	1
elocalcitol	Ephrin B reverse signaling	9.54883	7.43958e-08	0.328154
elocalcitol	EphrinA-EPHA pathway	5.95903	0.00161897	0.100574
elocalcitol	EphrinB-EPHB pathway	6.36453	0.000759654	1
elocalcitol	ErbB receptor signaling network	5.57394	0.00255211	1
elocalcitol	ErbB1 downstream signaling	10.4552	3.61926e-08	0.157547
elocalcitol	ErbB2/ErbB3 signaling events	9.57265	7.23851e-08	1
elocalcitol	ErbB4 signaling events	7.8857	1.97048e-06	0.371283
elocalcitol	FAS (CD95) signaling pathway	7.04419	9.97789e-05	0.395826
elocalcitol	FOXA transcription factor networks	5.88531	0.00179939	1
elocalcitol	FOXA1 transcription factor network	5.51985	0.00267384	1
elocalcitol	FOXA2 and FOXA3 transcription factor networks	4.67431	0.00395792	1
elocalcitol	FOXM1 transcription factor network	5.72847	0.00218603	1
elocalcitol	Fanconi anemia pathway	3.90895	0.00439402	1
elocalcitol	FoxO family signaling	7.04501	9.95155e-05	1
elocalcitol	GMCSF-mediated signaling events	8.24875	3.1769e-07	0.371283
elocalcitol	Glucocorticoid receptor regulatory network	6.57536	0.000450105	0.630239
elocalcitol	Glypican 1 network	7.56374	1.04114e-05	1
elocalcitol	Glypican 2 network	5.91801	0.0017195	1
elocalcitol	Glypican 3 network	4.84221	0.00378879	1
elocalcitol	Glypican pathway	4.36866	0.00418985	1
elocalcitol	HIF-1-alpha transcription factor network	5.82602	0.00194561	0.210789
elocalcitol	HIF-2-alpha transcription factor network	5.9006	0.00176184	1
elocalcitol	HIV-1 Nef: Negative effector of Fas and TNF-alpha	5.07645	0.00348845	0.371283
elocalcitol	Hedgehog signaling events mediated by Gli proteins	6.13132	0.00121788	1
elocalcitol	Hypoxic and oxygen homeostasis regulation of HIF-1-alpha	5.43424	0.00285813	1
elocalcitol	IFN-gamma pathway	7.8033	3.08843e-06	1
elocalcitol	IGF1 pathway	9.94798	5.62995e-08	0.310088
elocalcitol	IL1-mediated signaling events	5.73773	0.00216342	1
elocalcitol	IL12 signaling mediated by STAT4	7.9412	1.44971e-06	0.345748
elocalcitol	IL23-mediated signaling events	5.96968	0.00159328	0.387753
elocalcitol	IL27-mediated signaling events	5.34213	0.00303999	0.291538
elocalcitol	IL4-mediated signaling events	7.46582	1.67149e-05	0.0502352
elocalcitol	IL5-mediated signaling events	7.34605	2.90646e-05	0.169333
elocalcitol	IL6-mediated signaling events	8.03392	8.9275e-07	0.449444
elocalcitol	IL8-mediated signaling events	5.35283	0.00301949	1
elocalcitol	Insulin Pathway	10.3112	4.42354e-08	1
elocalcitol	Insulin-mediated glucose transport	6.78686	0.000241931	1
elocalcitol	Integrin-linked kinase signaling	10.2651	4.82568e-08	0.442084
elocalcitol	Integrins in angiogenesis	7.00454	0.000115561	0.0716354
elocalcitol	Internalization of ErbB1	8.49619	1.7292e-07	1
elocalcitol	LKB1 signaling events	7.07471	8.87783e-05	1
elocalcitol	LPA4-mediated signaling events	5.07774	0.00348657	1
elocalcitol	Lissencephaly gene (LIS1) in neuronal migration and development	6.98934	0.000122088	0.31918
elocalcitol	N-cadherin signaling events	7.66999	6.15877e-06	0.362884
elocalcitol	Nectin adhesion pathway	8.89187	1.02546e-07	0.310088
elocalcitol	Nephrin/Neph1 signaling in the kidney podocyte	9.76806	6.03209e-08	0.0624898
elocalcitol	Noncanonical Wnt signaling pathway	6.1159	0.00125222	1
elocalcitol	Nongenotropic Androgen signaling	8.80648	1.1461e-07	1
elocalcitol	Notch signaling pathway	5.64892	0.00237741	1
elocalcitol	Notch-mediated HES/HEY network	5.94312	0.00165811	0.470946
elocalcitol	PAR1-mediated thrombin signaling events	8.12789	5.1876e-07	0.427071
elocalcitol	PAR4-mediated thrombin signaling events	6.89799	0.000168201	0.180273
elocalcitol	PDGF receptor signaling network	6.39814	0.000702982	1
elocalcitol	PLK1 signaling events	4.91004	0.00370987	1
elocalcitol	PLK2 and PLK4 events	6.65261	0.000363208	1
elocalcitol	PLK3 signaling events	5.99672	0.00152785	1
elocalcitol	Plasma membrane estrogen receptor signaling	8.7271	1.22653e-07	0.0890565
elocalcitol	Polo-like kinase signaling events in the cell cycle	6.54843	0.000483659	1
elocalcitol	Posttranslational regulation of adherens junction stability and dissassembly	7.57179	1.00314e-05	0.131446
elocalcitol	Presenilin action in Notch and Wnt signaling	5.37175	0.00298298	1
elocalcitol	Proteoglycan syndecan-mediated signaling events	5.5138	0.00268705	1
elocalcitol	RXR and RAR heterodimerization with other nuclear receptor	5.09258	0.00346455	0.242962
elocalcitol	Rapid glucocorticoid signaling	6.02811	0.00145393	1
elocalcitol	Ras signaling in the CD4+ TCR pathway	7.54389	1.15293e-05	0.158248
elocalcitol	Reelin signaling pathway	9.99091	5.42888e-08	0.310088
elocalcitol	Regulation of Androgen receptor activity	6.05774	0.00138425	1
elocalcitol	Regulation of CDC42 activity	9.3543	8.646e-08	1
elocalcitol	Regulation of Ras family activation	8.32556	2.43294e-07	1
elocalcitol	Regulation of Telomerase	6.24691	0.000975743	1
elocalcitol	Regulation of cytoplasmic and nuclear SMAD2/3 signaling	6.12899	0.00122304	0.201723
elocalcitol	Regulation of nuclear SMAD2/3 signaling	6.04822	0.00140655	0.293558
elocalcitol	Regulation of nuclear beta catenin signaling and target gene transcription	6.187	0.00109865	0.629321
elocalcitol	Regulation of p38-alpha and p38-beta	8.86692	1.04556e-07	1
elocalcitol	Regulation of retinoblastoma protein	5.99442	0.00153335	0.0522121
elocalcitol	Retinoic acid receptors-mediated signaling	6.19316	0.00108559	1
elocalcitol	RhoA signaling pathway	9.66486	7.03744e-08	1
elocalcitol	Role of Calcineurin-dependent NFAT signaling in lymphocytes	7.31253	3.3836e-05	0.149485
elocalcitol	S1P1 pathway	9.29781	8.84707e-08	0.242962
elocalcitol	S1P2 pathway	7.50589	1.38718e-05	0.272492
elocalcitol	S1P4 pathway	7.73082	4.60048e-06	1
elocalcitol	S1P5 pathway	6.54938	0.000482465	1
elocalcitol	SHP2 signaling	9.01384	9.65135e-08	0.15407
elocalcitol	Signaling by Aurora kinases	5.13669	0.00339681	1
elocalcitol	Signaling events mediated by HDAC Class I	5.53688	0.00263576	1
elocalcitol	Signaling events mediated by HDAC Class II	6.53677	0.000498794	0.0735025
elocalcitol	Signaling events mediated by HDAC Class III	6.06637	0.00136449	0.291538
elocalcitol	Signaling events mediated by PRL	9.51538	7.64065e-08	0.262778
elocalcitol	Signaling events mediated by PTP1B	10.505	3.21712e-08	0.49832
elocalcitol	Signaling events mediated by TCPTP	8.57598	1.54824e-07	0.0971664
elocalcitol	Signaling events mediated by the Hedgehog family	4.86568	0.00376231	0.252935
elocalcitol	Signaling events regulated by Ret tyrosine kinase	10.4913	3.41819e-08	0.395826
elocalcitol	Signaling mediated by p38-alpha and p38-beta	6.37069	0.000748993	0.395826
elocalcitol	Signaling mediated by p38-gamma and p38-delta	6.6996	0.000316679	1
elocalcitol	Sphingosine 1-phosphate (S1P) pathway	5.51031	0.00269475	0.242962
elocalcitol	Sumoylation by RanBP2 regulates transcriptional repression	5.5854	0.00252542	1
elocalcitol	Syndecan-1-mediated signaling events	5.68683	0.00228681	0.456706
elocalcitol	Syndecan-2-mediated signaling events	8.80765	1.12599e-07	0.354373
elocalcitol	Syndecan-3-mediated signaling events	5.75365	0.00212452	0.201723
elocalcitol	TGF-beta receptor signaling	6.14683	0.00118384	0.511474
elocalcitol	TNF receptor signaling pathway	5.34809	0.0030287	1
elocalcitol	TRAIL signaling pathway	6.54361	0.000489917	1
elocalcitol	Thrombin/protease-activated receptor (PAR) pathway	5.14972	0.00337601	1
elocalcitol	Trk receptor signaling mediated by PI3K and PLC-gamma	8.66411	1.36727e-07	1
elocalcitol	Trk receptor signaling mediated by the MAPK pathway	7.93509	1.49797e-06	0.354373
elocalcitol	VEGF and VEGFR signaling network	5.76336	0.00210043	1
elocalcitol	VEGFR1 specific signals	7.89814	1.84582e-06	1
elocalcitol	VEGFR3 signaling in lymphatic endothelium	8.99607	9.85242e-08	0.272492
elocalcitol	Validated nuclear estrogen receptor alpha network	5.27124	0.00317093	0.560741
elocalcitol	Validated nuclear estrogen receptor beta network	5.18538	0.00331897	1
elocalcitol	Validated targets of C-MYC transcriptional activation	5.45232	0.00282026	0.629321
elocalcitol	Validated targets of C-MYC transcriptional repression	6.87598	0.000181158	0.201167
elocalcitol	Validated transcriptional targets of AP1 family members Fra1 and Fra2	6.62339	0.000394585	1
elocalcitol	Validated transcriptional targets of TAp63 isoforms	6.75152	0.000270407	1
elocalcitol	Validated transcriptional targets of deltaNp63 isoforms	6.81767	0.000219102	0.449444
elocalcitol	Visual signal transduction: Cones	5.58544	0.00252533	1
elocalcitol	Visual signal transduction: Rods	6.0818	0.00132913	1
elocalcitol	Wnt signaling network	4.11466	0.00432167	1
elocalcitol	amb2 Integrin signaling	9.76847	5.83102e-08	0.101297
elocalcitol	mTOR signaling pathway	7.61216	8.19158e-06	1
elocalcitol	p38 MAPK signaling pathway	7.22844	4.84618e-05	1
elocalcitol	p38 signaling mediated by MAPKAP kinases	7.2245	4.9236e-05	0.242962
elocalcitol	p53 pathway	5.98011	0.00156779	1
elocalcitol	p73 transcription factor network	7.01314	0.000111972	0.610273
elocalcitol	p75(NTR)-mediated signaling	5.75967	0.00210962	1
docetaxel	ALK1 signaling events	5.50006	0.00378929	0.282078
docetaxel	ALK2 signaling events	4.85748	0.00424385	0.135634
docetaxel	AP-1 transcription factor network	7.24882	0.000731504	0.060488
docetaxel	ATF-2 transcription factor network	7.45611	0.000464445	1
docetaxel	ATM pathway	5.52771	0.00376162	0.362884
docetaxel	ATR signaling pathway	6.17662	0.00285124	1
docetaxel	Alpha-synuclein signaling	9.20047	5.79081e-07	1
docetaxel	Alpha4 beta1 integrin signaling events	11.5849	3.01605e-08	0.345748
docetaxel	Alpha6 beta4 integrin-ligand interactions	8.48193	1.66868e-05	0.135634
docetaxel	Alpha9 beta1 integrin signaling events	9.83049	1.04556e-07	0.282078
docetaxel	AlphaE beta7 integrin cell surface interactions	8.74558	5.26401e-06	1
docetaxel	Alternative NF-kappaB pathway	6.98215	0.00118819	1
docetaxel	Angiopoietin receptor Tie2-mediated signaling	10.6908	6.83637e-08	0.470946
docetaxel	Arf1 pathway	7.68584	0.000259223	0.222615
docetaxel	Arf6 downstream pathway	10.4937	7.43958e-08	0.180273
docetaxel	Arf6 signaling events	9.76702	1.1662e-07	0.0773023
docetaxel	Atypical NF-kappaB pathway	9.42252	2.43294e-07	1
docetaxel	Aurora A signaling	6.84315	0.00146514	1
docetaxel	Aurora B signaling	5.91678	0.00328135	1
docetaxel	Aurora C signaling	5.68611	0.00358872	1
docetaxel	BARD1 signaling events	5.00657	0.00416512	1
docetaxel	BMP receptor signaling	4.95779	0.00419217	1
docetaxel	Beta1 integrin cell surface interactions	7.28459	0.000679172	0.0542262
docetaxel	C-MYB transcription factor network	7.61832	0.000310287	0.288686
docetaxel	C-MYC pathway	7.18735	0.000826507	1
docetaxel	CD40/CD40L signaling	7.16921	0.000855872	1
docetaxel	CDC42 signaling events	12.9486	1.00535e-08	0.235022
docetaxel	CXCR3-mediated signaling events	8.75444	5.04685e-06	0.427071
docetaxel	Calcium signaling in the CD4+ TCR pathway	6.59715	0.00199294	0.31918
docetaxel	Canonical NF-kappaB pathway	6.54229	0.00211191	1
docetaxel	Canonical Wnt signaling pathway	5.39964	0.00388335	1
docetaxel	Cellular roles of Anthrax toxin	8.2207	4.61053e-05	1
docetaxel	Ceramide signaling pathway	5.96386	0.00321065	1
docetaxel	Circadian rhythm pathway	5.78346	0.00346779	1
docetaxel	Class I PI3K signaling events mediated by Akt	8.22287	4.57655e-05	1
docetaxel	Class IB PI3K non-lipid kinase events	9.23562	5.04685e-07	0.0764169
docetaxel	Coregulation of Androgen receptor activity	8.0725	7.82946e-05	0.530563
docetaxel	DNA-PK pathway in nonhomologous end joining	4.97437	0.00418324	1
docetaxel	Degradation of beta catenin	5.99559	0.00316071	1
docetaxel	Direct p53 effectors	6.94148	0.00126627	0.258947
docetaxel	E-cadherin signaling events	6.00706	0.00314275	1
docetaxel	E-cadherin signaling in keratinocytes	9.61827	1.40749e-07	0.242962
docetaxel	E2F transcription factor network	6.25622	0.00270147	1
docetaxel	EGF receptor (ErbB1) signaling pathway	11.8661	2.41284e-08	0.345748
docetaxel	EGFR-dependent Endothelin signaling events	9.5296	1.70909e-07	1
docetaxel	EPHA forward signaling	10.1432	8.646e-08	0.362884
docetaxel	EPHA2 forward signaling	13.1338	8.04279e-09	0.201723
docetaxel	EPHB forward signaling	12.4715	1.20642e-08	0.0811627
docetaxel	EPO signaling pathway	9.82853	1.06567e-07	0.354373
docetaxel	Effects of Botulinum toxin	5.01115	0.00416249	1
docetaxel	Endogenous TLR signaling	6.90741	0.00133386	1
docetaxel	Endothelins	8.47631	1.70769e-05	0.196376
docetaxel	Ephrin A reverse signaling	8.22887	4.47159e-05	1
docetaxel	Ephrin B reverse signaling	9.99786	9.24921e-08	0.328154
docetaxel	EphrinA-EPHA pathway	6.5602	0.00207332	1
docetaxel	EphrinB-EPHB pathway	6.96685	0.00121713	1
docetaxel	ErbB receptor signaling network	6.97469	0.00120246	1
docetaxel	ErbB2/ErbB3 signaling events	10.7274	6.43423e-08	0.427071
docetaxel	ErbB4 signaling events	9.18039	6.51466e-07	0.0773023
docetaxel	FAS (CD95) signaling pathway	7.50067	0.000417465	0.395826
docetaxel	FOXA transcription factor networks	6.68208	0.00180798	1
docetaxel	FOXA1 transcription factor network	6.70186	0.00176556	1
docetaxel	FOXA2 and FOXA3 transcription factor networks	5.32515	0.00394636	1
docetaxel	FOXM1 transcription factor network	6.93186	0.00128538	0.403793
docetaxel	Fanconi anemia pathway	4.68031	0.00431936	0.463873
docetaxel	FoxO family signaling	7.884	0.000144911	1
docetaxel	GMCSF-mediated signaling events	8.27989	3.67797e-05	1
docetaxel	Glucocorticoid receptor regulatory network	7.17622	0.000844381	0.293558
docetaxel	Glypican 1 network	8.22647	4.51542e-05	0.291538
docetaxel	Glypican 2 network	6.19862	0.0028105	1
docetaxel	Glypican 3 network	5.59785	0.00368869	1
docetaxel	Glypican pathway	4.96063	0.00419071	1
docetaxel	HIF-1-alpha transcription factor network	6.5386	0.00212	1
docetaxel	HIF-2-alpha transcription factor network	6.70575	0.00175694	1
docetaxel	HIV-1 Nef: Negative effector of Fas and TNF-alpha	5.47629	0.00381232	1
docetaxel	Hedgehog signaling events mediated by Gli proteins	6.70864	0.00175047	1
docetaxel	Hypoxic and oxygen homeostasis regulation of HIF-1-alpha	5.94013	0.00324708	1
docetaxel	IFN-gamma pathway	7.79645	0.000189008	1
docetaxel	IGF1 pathway	10.4998	7.23851e-08	1
docetaxel	IL1-mediated signaling events	6.12158	0.00294982	1
docetaxel	IL12 signaling mediated by STAT4	7.77597	0.000200796	1
docetaxel	IL12-mediated signaling events	6.62602	0.00192982	0.554864
docetaxel	IL2 signaling events mediated by STAT5	7.91031	0.000133522	0.328154
docetaxel	IL2-mediated signaling events	8.90888	2.35453e-06	0.158681
docetaxel	IL23-mediated signaling events	5.53422	0.00375506	1
docetaxel	IL27-mediated signaling events	4.63615	0.00433519	1
docetaxel	IL3-mediated signaling events	7.58528	0.000338236	1
docetaxel	IL4-mediated signaling events	7.26227	0.00071157	0.0502352
docetaxel	IL5-mediated signaling events	6.85313	0.00144458	1
docetaxel	IL6-mediated signaling events	8.18272	5.29638e-05	0.11828
docetaxel	IL8-mediated signaling events	5.92445	0.00327016	1
docetaxel	Insulin Pathway	11.4132	4.0214e-08	1
docetaxel	Insulin-mediated glucose transport	7.92762	0.00012627	1
docetaxel	Integrin-linked kinase signaling	11.2534	4.82568e-08	0.113969
docetaxel	Integrins in angiogenesis	7.25933	0.000715887	0.24964
docetaxel	Internalization of ErbB1	9.67164	1.36727e-07	1
docetaxel	LKB1 signaling events	7.70073	0.000248924	1
docetaxel	LPA receptor mediated events	9.5058	1.84984e-07	0.577911
docetaxel	LPA4-mediated signaling events	5.633	0.00365019	1
docetaxel	Lissencephaly gene (LIS1) in neuronal migration and development	8.36543	2.65211e-05	0.0554942
docetaxel	N-cadherin signaling events	9.02633	1.38738e-06	0.0735025
docetaxel	Nectin adhesion pathway	9.7859	1.12599e-07	0.0521078
docetaxel	Noncanonical Wnt signaling pathway	7.06599	0.00103217	0.345748
docetaxel	Nongenotropic Androgen signaling	9.52936	1.7292e-07	0.328154
docetaxel	Notch signaling pathway	6.2481	0.00271698	1
docetaxel	Notch-mediated HES/HEY network	6.47367	0.00225933	0.131446
docetaxel	Osteopontin-mediated events	11.5083	3.41819e-08	0.0624898
docetaxel	PAR1-mediated thrombin signaling events	8.51296	1.47424e-05	1
docetaxel	PAR4-mediated thrombin signaling events	7.26205	0.000711876	1
docetaxel	PDGF receptor signaling network	7.4677	0.000452067	1
docetaxel	PLK1 signaling events	6.41087	0.00239071	0.442084
docetaxel	PLK3 signaling events	7.02787	0.00110182	1
docetaxel	Plasma membrane estrogen receptor signaling	9.56303	1.52813e-07	1
docetaxel	Polo-like kinase signaling events in the cell cycle	7.92415	0.000127641	0.0516139
docetaxel	Presenilin action in Notch and Wnt signaling	6.22767	0.0027562	1
docetaxel	Proteoglycan syndecan-mediated signaling events	5.66061	0.00361859	0.0516139
docetaxel	RAC1 signaling pathway	13.1514	6.03209e-09	0.158681
docetaxel	RXR and RAR heterodimerization with other nuclear receptor	5.82611	0.00341075	1
docetaxel	Rapid glucocorticoid signaling	6.98562	0.00118143	1
docetaxel	Reelin signaling pathway	10.7353	6.23316e-08	1
docetaxel	Regulation of Androgen receptor activity	7.14079	0.000902876	0.49832
docetaxel	Regulation of CDC42 activity	11.3386	4.62461e-08	0.328154
docetaxel	Regulation of Ras family activation	10.035	8.84707e-08	0.0624898
docetaxel	Regulation of Telomerase	7.2749	0.00069286	0.583485
docetaxel	Regulation of cytoplasmic and nuclear SMAD2/3 signaling	7.07146	0.00102229	1
docetaxel	Regulation of nuclear SMAD2/3 signaling	6.70777	0.00175245	0.0938012
docetaxel	Regulation of nuclear beta catenin signaling and target gene transcription	6.832	0.00148784	1
docetaxel	Regulation of p38-alpha and p38-beta	9.88832	9.85242e-08	0.328154
docetaxel	Regulation of retinoblastoma protein	6.85345	0.00144392	0.0522121
docetaxel	Retinoic acid receptors-mediated signaling	7.16618	0.000860878	1
docetaxel	RhoA signaling pathway	11.1518	5.02675e-08	0.442084
docetaxel	Role of Calcineurin-dependent NFAT signaling in lymphocytes	8.35612	2.75707e-05	0.49832
docetaxel	S1P2 pathway	8.44781	1.91499e-05	0.272492
docetaxel	S1P3 pathway	8.80939	3.9088e-06	0.0554942
docetaxel	S1P4 pathway	8.3406	2.92315e-05	0.169333
docetaxel	S1P5 pathway	6.72321	0.00171892	1
docetaxel	SHP2 signaling	9.42613	2.39273e-07	0.504941
docetaxel	Signaling by Aurora kinases	6.30937	0.00259793	1
docetaxel	Signaling events mediated by HDAC Class I	6.30079	0.00261466	1
docetaxel	Signaling events mediated by HDAC Class II	7.24937	0.00073068	0.0735025
docetaxel	Signaling events mediated by HDAC Class III	7.40092	0.000527579	0.291538
docetaxel	Signaling events mediated by PRL	10.7637	6.03209e-08	0.262778
docetaxel	Signaling events mediated by PTP1B	10.6987	6.6353e-08	1
docetaxel	Signaling events mediated by TCPTP	9.17815	6.6353e-07	0.411655
docetaxel	Signaling events mediated by VEGFR1 and VEGFR2	11.0409	5.42888e-08	0.215618
docetaxel	Signaling events mediated by the Hedgehog family	5.22537	0.00402329	0.252935
docetaxel	Signaling events regulated by Ret tyrosine kinase	11.5446	3.21712e-08	0.395826
docetaxel	Signaling mediated by p38-alpha and p38-beta	7.68847	0.000257279	0.395826
docetaxel	Signaling mediated by p38-gamma and p38-delta	7.56438	0.000356642	1
docetaxel	Sphingosine 1-phosphate (S1P) pathway	5.48041	0.00380839	0.242962
docetaxel	Stabilization and expansion of the E-cadherin adherens junction	9.94603	9.45028e-08	0.0971664
docetaxel	Sumoylation by RanBP2 regulates transcriptional repression	6.54932	0.00209652	1
docetaxel	Syndecan-1-mediated signaling events	6.06844	0.00304195	0.456706
docetaxel	Syndecan-2-mediated signaling events	9.4565	2.13134e-07	1
docetaxel	Syndecan-3-mediated signaling events	6.60314	0.00197961	0.201723
docetaxel	TGF-beta receptor signaling	7.07434	0.00101716	0.511474
docetaxel	TNF receptor signaling pathway	5.47227	0.00381625	1
docetaxel	TRAIL signaling pathway	6.69954	0.00177052	1
docetaxel	Thrombin/protease-activated receptor (PAR) pathway	5.58515	0.00370233	1
docetaxel	Trk receptor signaling mediated by PI3K and PLC-gamma	9.25245	4.70503e-07	1
docetaxel	Trk receptor signaling mediated by the MAPK pathway	9.0628	1.15414e-06	0.354373
docetaxel	VEGF and VEGFR signaling network	7.17775	0.000841841	1
docetaxel	VEGFR1 specific signals	9.04313	1.26875e-06	1
docetaxel	VEGFR3 signaling in lymphatic endothelium	9.90326	9.65135e-08	1
docetaxel	Validated nuclear estrogen receptor alpha network	6.42679	0.00235779	1
docetaxel	Validated nuclear estrogen receptor beta network	6.30892	0.00259883	1
docetaxel	Validated targets of C-MYC transcriptional activation	6.44791	0.00231355	0.629321
docetaxel	Validated targets of C-MYC transcriptional repression	7.94569	0.000119283	0.56654
docetaxel	Validated transcriptional targets of AP1 family members Fra1 and Fra2	7.64384	0.00029027	0.371283
docetaxel	Visual signal transduction: Cones	6.16005	0.00288138	1
docetaxel	Visual signal transduction: Rods	6.59065	0.00200717	1
docetaxel	Wnt signaling network	4.75588	0.00428952	1
docetaxel	a4b7 Integrin signaling	10.3075	8.44493e-08	1
docetaxel	a6b1 and a6b4 Integrin signaling	9.52042	1.80963e-07	0.113969
docetaxel	amb2 Integrin signaling	10.608	7.03744e-08	1
docetaxel	mTOR signaling pathway	8.14775	6.00334e-05	0.594414
docetaxel	p38 MAPK signaling pathway	8.00937	9.71549e-05	0.300874
docetaxel	p38 signaling mediated by MAPKAP kinases	8.01727	9.46295e-05	0.242962
docetaxel	p53 pathway	7.04663	0.00106718	1
docetaxel	p73 transcription factor network	8.24597	4.18587e-05	0.610273
docetaxel	p75(NTR)-mediated signaling	6.88431	0.00138043	0.0562771
3-cl-ahpc	ALK1 pathway	4.43199	0.00392862	1
3-cl-ahpc	ALK1 signaling events	4.20106	0.00413015	0.282078
3-cl-ahpc	ALK2 signaling events	3.70523	0.004387	1
3-cl-ahpc	AP-1 transcription factor network	6.39797	0.000235921	0.060488
3-cl-ahpc	ATF-2 transcription factor network	6.42792	0.000213259	0.536759
3-cl-ahpc	ATM pathway	4.54352	0.00380808	1
3-cl-ahpc	ATR signaling pathway	5.29949	0.00242687	1
3-cl-ahpc	Alpha-synuclein signaling	7.72481	3.61926e-07	0.345748
3-cl-ahpc	Alpha6 beta4 integrin-ligand interactions	6.99404	1.99421e-05	0.135634
3-cl-ahpc	Alpha9 beta1 integrin signaling events	8.16251	1.10588e-07	0.282078
3-cl-ahpc	AlphaE beta7 integrin cell surface interactions	7.54261	9.10846e-07	1
3-cl-ahpc	Alternative NF-kappaB pathway	6.22562	0.000407655	1
3-cl-ahpc	Angiopoietin receptor Tie2-mediated signaling	8.80708	6.6353e-08	0.470946
3-cl-ahpc	Arf1 pathway	6.31921	0.000305258	1
3-cl-ahpc	Arf6 downstream pathway	8.54103	7.84172e-08	1
3-cl-ahpc	Atypical NF-kappaB pathway	8.1502	1.1461e-07	1
3-cl-ahpc	Aurora A signaling	5.65415	0.00150987	0.337009
3-cl-ahpc	Aurora B signaling	4.73249	0.00356156	0.403793
3-cl-ahpc	Aurora C signaling	4.63546	0.00369543	1
3-cl-ahpc	BARD1 signaling events	4.22795	0.00410965	1
3-cl-ahpc	BMP receptor signaling	3.89907	0.00431118	1
3-cl-ahpc	Beta1 integrin cell surface interactions	6.15848	0.00049423	0.210789
3-cl-ahpc	Beta2 integrin cell surface interactions	6.90341	3.09487e-05	0.0554942
3-cl-ahpc	C-MYB transcription factor network	6.49538	0.000168112	0.288686
3-cl-ahpc	C-MYC pathway	5.75192	0.00126955	1
3-cl-ahpc	CD40/CD40L signaling	6.08587	0.000601213	1
3-cl-ahpc	CDC42 signaling events	10.4501	1.00535e-08	0.235022
3-cl-ahpc	CXCR3-mediated signaling events	7.63594	5.44899e-07	0.427071
3-cl-ahpc	Calcineurin-regulated NFAT-dependent transcription in lymphocytes	5.63182	0.00156628	0.122631
3-cl-ahpc	Calcium signaling in the CD4+ TCR pathway	5.70153	0.00139154	0.31918
3-cl-ahpc	Canonical NF-kappaB pathway	5.67713	0.00145217	1
3-cl-ahpc	Canonical Wnt signaling pathway	4.52426	0.00383004	1
3-cl-ahpc	Cellular roles of Anthrax toxin	6.84316	4.0791e-05	1
3-cl-ahpc	Ceramide signaling pathway	5.23987	0.00257361	0.442084
3-cl-ahpc	Circadian rhythm pathway	4.55755	0.00379186	1
3-cl-ahpc	Class I PI3K signaling events mediated by Akt	7.0357	1.60253e-05	1
3-cl-ahpc	Class IB PI3K non-lipid kinase events	7.5905	6.81627e-07	0.0764169
3-cl-ahpc	Coregulation of Androgen receptor activity	6.864	3.7033e-05	0.172664
3-cl-ahpc	DNA-PK pathway in nonhomologous end joining	3.96509	0.00427833	1
3-cl-ahpc	Degradation of beta catenin	5.00266	0.00309741	1
3-cl-ahpc	E-cadherin signaling events	5.1158	0.00286114	1
3-cl-ahpc	E-cadherin signaling in keratinocytes	7.95306	1.56834e-07	0.242962
3-cl-ahpc	E2F transcription factor network	5.5484	0.0017815	0.620502
3-cl-ahpc	EGF receptor (ErbB1) signaling pathway	9.83014	2.41284e-08	0.345748
3-cl-ahpc	EGFR-dependent Endothelin signaling events	7.60193	6.51466e-07	1
3-cl-ahpc	EPHA forward signaling	8.34833	8.84707e-08	0.0735025
3-cl-ahpc	EPHB forward signaling	10.2165	1.20642e-08	0.379573
3-cl-ahpc	Effects of Botulinum toxin	4.20728	0.0041255	1
3-cl-ahpc	Endogenous TLR signaling	6.16538	0.000484665	1
3-cl-ahpc	Ephrin A reverse signaling	6.79629	5.02514e-05	1
3-cl-ahpc	Ephrin B reverse signaling	8.5209	8.04279e-08	0.328154
3-cl-ahpc	EphrinA-EPHA pathway	5.33222	0.00234425	0.100574
3-cl-ahpc	EphrinB-EPHB pathway	5.60332	0.00163904	1
3-cl-ahpc	ErbB receptor signaling network	5.29579	0.00243582	1
3-cl-ahpc	ErbB2/ErbB3 signaling events	8.70399	7.43958e-08	1
3-cl-ahpc	ErbB4 signaling events	7.48386	1.29891e-06	0.0773023
3-cl-ahpc	FAS (CD95) signaling pathway	6.36556	0.000263017	0.395826
3-cl-ahpc	FOXA transcription factor networks	5.49207	0.0019294	1
3-cl-ahpc	FOXA1 transcription factor network	5.6526	0.00151364	0.442084
3-cl-ahpc	FOXA2 and FOXA3 transcription factor networks	4.66068	0.00366231	1
3-cl-ahpc	FOXM1 transcription factor network	6.01808	0.000714208	0.403793
3-cl-ahpc	Fanconi anemia pathway	3.92712	0.00429762	1
3-cl-ahpc	FoxO family signaling	6.77245	5.56903e-05	1
3-cl-ahpc	GMCSF-mediated signaling events	7.12183	1.02566e-05	0.371283
3-cl-ahpc	Glucocorticoid receptor regulatory network	6.35016	0.000276561	1
3-cl-ahpc	Glypican 1 network	6.76603	5.73129e-05	0.291538
3-cl-ahpc	Glypican 2 network	5.30236	0.00241981	1
3-cl-ahpc	Glypican 3 network	4.78299	0.00348518	1
3-cl-ahpc	Glypican pathway	3.946	0.00428822	1
3-cl-ahpc	HIF-1-alpha transcription factor network	5.51628	0.00186542	0.577911
3-cl-ahpc	HIF-2-alpha transcription factor network	5.74055	0.00129655	1
3-cl-ahpc	HIV-1 Nef: Negative effector of Fas and TNF-alpha	4.87611	0.00333225	0.371283
3-cl-ahpc	Hedgehog signaling events mediated by Gli proteins	5.75253	0.00126796	1
3-cl-ahpc	Hypoxic and oxygen homeostasis regulation of HIF-1-alpha	5.17967	0.00271695	1
3-cl-ahpc	IFN-gamma pathway	6.84183	4.10866e-05	1
3-cl-ahpc	IGF1 pathway	8.90465	5.62995e-08	0.310088
3-cl-ahpc	IL1-mediated signaling events	5.36197	0.00226803	1
3-cl-ahpc	IL12 signaling mediated by STAT4	6.87188	3.57763e-05	1
3-cl-ahpc	IL12-mediated signaling events	5.99257	0.000759519	0.191599
3-cl-ahpc	IL23-mediated signaling events	5.1042	0.00288655	0.387753
3-cl-ahpc	IL27-mediated signaling events	4.28149	0.00406676	0.291538
3-cl-ahpc	IL4-mediated signaling events	6.45111	0.000196703	0.0502352
3-cl-ahpc	IL5-mediated signaling events	6.07484	0.000618704	0.169333
3-cl-ahpc	IL6-mediated signaling events	7.06879	1.35984e-05	0.449444
3-cl-ahpc	IL8-mediated signaling events	5.16194	0.0027577	1
3-cl-ahpc	Insulin Pathway	9.47778	3.82033e-08	1
3-cl-ahpc	Insulin-mediated glucose transport	6.6301	0.000101416	1
3-cl-ahpc	Integrin-linked kinase signaling	9.65711	2.81498e-08	0.113969
3-cl-ahpc	Integrins in angiogenesis	6.22611	0.000407044	0.0716354
3-cl-ahpc	Internalization of ErbB1	7.94315	1.66888e-07	1
3-cl-ahpc	LKB1 signaling events	6.51742	0.000155302	1
3-cl-ahpc	LPA receptor mediated events	7.95022	1.58845e-07	0.0542262
3-cl-ahpc	LPA4-mediated signaling events	4.91489	0.00326294	1
3-cl-ahpc	Lissencephaly gene (LIS1) in neuronal migration and development	6.63392	9.99558e-05	1
3-cl-ahpc	N-cadherin signaling events	7.38182	2.34045e-06	0.362884
3-cl-ahpc	Nectin adhesion pathway	8.23906	1.00535e-07	0.310088
3-cl-ahpc	Nephrin/Neph1 signaling in the kidney podocyte	8.74322	7.23851e-08	0.0624898
3-cl-ahpc	Noncanonical Wnt signaling pathway	5.89733	0.000945201	1
3-cl-ahpc	Nongenotropic Androgen signaling	7.66213	4.9061e-07	1
3-cl-ahpc	Notch signaling pathway	5.35637	0.0022824	1
3-cl-ahpc	PAR1-mediated thrombin signaling events	6.88887	3.31283e-05	0.427071
3-cl-ahpc	PAR4-mediated thrombin signaling events	5.68243	0.00143879	0.180273
3-cl-ahpc	PDGF receptor signaling network	5.86221	0.0010191	1
3-cl-ahpc	PDGFR-alpha signaling pathway	8.80012	6.83637e-08	0.252935
3-cl-ahpc	PLK1 signaling events	5.20982	0.0026458	0.113969
3-cl-ahpc	PLK3 signaling events	6.35557	0.00027178	1
3-cl-ahpc	Plasma membrane estrogen receptor signaling	7.69614	4.12193e-07	0.0890565
3-cl-ahpc	Polo-like kinase signaling events in the cell cycle	6.58148	0.00012212	0.0516139
3-cl-ahpc	Posttranslational regulation of adherens junction stability and dissassembly	7.23017	5.69028e-06	0.470946
3-cl-ahpc	Presenilin action in Notch and Wnt signaling	5.2833	0.00246705	1
3-cl-ahpc	Proteoglycan syndecan-mediated signaling events	4.81732	0.00343053	0.0516139
3-cl-ahpc	RAC1 signaling pathway	10.1791	1.60856e-08	0.158681
3-cl-ahpc	RXR and RAR heterodimerization with other nuclear receptor	4.90832	0.00327485	0.242962
3-cl-ahpc	Rapid glucocorticoid signaling	5.63979	0.00154617	1
3-cl-ahpc	Reelin signaling pathway	8.83775	6.23316e-08	1
3-cl-ahpc	Regulation of Androgen receptor activity	5.98548	0.000772806	1
3-cl-ahpc	Regulation of CDC42 activity	8.90528	5.42888e-08	1
3-cl-ahpc	Regulation of Ras family activation	8.13254	1.1662e-07	0.0624898
3-cl-ahpc	Regulation of Telomerase	5.99845	0.000748929	0.583485
3-cl-ahpc	Regulation of cytoplasmic and nuclear SMAD2/3 signaling	5.66468	0.00148356	1
3-cl-ahpc	Regulation of nuclear SMAD2/3 signaling	5.73934	0.00129937	0.0938012
3-cl-ahpc	Regulation of nuclear beta catenin signaling and target gene transcription	5.88884	0.00096275	1
3-cl-ahpc	Regulation of p38-alpha and p38-beta	7.9638	1.52813e-07	1
3-cl-ahpc	Regulation of retinoblastoma protein	6.03319	0.00068789	0.0522121
3-cl-ahpc	Retinoic acid receptors-mediated signaling	5.98658	0.000770678	1
3-cl-ahpc	RhoA signaling pathway	8.88489	5.83102e-08	0.442084
3-cl-ahpc	Role of Calcineurin-dependent NFAT signaling in lymphocytes	7.01981	1.74508e-05	0.149485
3-cl-ahpc	S1P1 pathway	8.31147	9.24921e-08	0.242962
3-cl-ahpc	S1P2 pathway	6.85105	3.93293e-05	0.272492
3-cl-ahpc	S1P4 pathway	6.99185	2.01432e-05	0.169333
3-cl-ahpc	S1P5 pathway	5.84391	0.00105888	1
3-cl-ahpc	SHP2 signaling	7.91683	1.84984e-07	0.504941
3-cl-ahpc	Signaling by Aurora kinases	5.2921	0.00244508	1
3-cl-ahpc	Signaling events mediated by HDAC Class I	5.34666	0.00230735	1
3-cl-ahpc	Signaling events mediated by HDAC Class II	6.03415	0.000686211	0.0735025
3-cl-ahpc	Signaling events mediated by HDAC Class III	6.1077	0.000567558	0.291538
3-cl-ahpc	Signaling events mediated by Hepatocyte Growth Factor Receptor (c-Met)	9.5616	3.21712e-08	0.0787338
3-cl-ahpc	Signaling events mediated by PRL	9.01069	5.22781e-08	0.262778
3-cl-ahpc	Signaling events mediated by PTP1B	9.06453	5.02675e-08	0.149485
3-cl-ahpc	Signaling events mediated by TCPTP	7.54592	8.96771e-07	0.0971664
3-cl-ahpc	Signaling events mediated by VEGFR1 and VEGFR2	9.18838	4.42354e-08	0.0562771
3-cl-ahpc	Signaling events mediated by the Hedgehog family	4.52698	0.00382713	0.252935
3-cl-ahpc	Signaling events regulated by Ret tyrosine kinase	9.55791	3.41819e-08	0.395826
3-cl-ahpc	Signaling mediated by p38-alpha and p38-beta	6.53763	0.000144075	0.395826
3-cl-ahpc	Signaling mediated by p38-gamma and p38-delta	6.12581	0.000540458	1
3-cl-ahpc	Sumoylation by RanBP2 regulates transcriptional repression	5.52455	0.00184382	1
3-cl-ahpc	Syndecan-1-mediated signaling events	5.31183	0.00239615	0.456706
3-cl-ahpc	Syndecan-2-mediated signaling events	8.15768	1.12599e-07	1
3-cl-ahpc	Syndecan-3-mediated signaling events	5.58541	0.00168492	0.201723
3-cl-ahpc	TGF-beta receptor signaling	5.55041	0.00177621	0.511474
3-cl-ahpc	TNF receptor signaling pathway	4.7332	0.00356044	1
3-cl-ahpc	TRAIL signaling pathway	5.73194	0.00131712	1
3-cl-ahpc	Thrombin/protease-activated receptor (PAR) pathway	4.92286	0.00324816	1
3-cl-ahpc	Trk receptor signaling mediated by PI3K and PLC-gamma	8.05173	1.30695e-07	1
3-cl-ahpc	Trk receptor signaling mediated by the MAPK pathway	7.51695	1.05361e-06	0.354373
3-cl-ahpc	VEGF and VEGFR signaling network	5.64851	0.0015239	1
3-cl-ahpc	VEGFR1 specific signals	7.36489	2.64005e-06	1
3-cl-ahpc	VEGFR3 signaling in lymphatic endothelium	8.24399	9.85242e-08	1
3-cl-ahpc	Validated nuclear estrogen receptor alpha network	5.42877	0.00209532	0.560741
3-cl-ahpc	Validated nuclear estrogen receptor beta network	5.30161	0.00242169	1
3-cl-ahpc	Validated targets of C-MYC transcriptional activation	5.42228	0.00211205	1
3-cl-ahpc	Validated targets of C-MYC transcriptional repression	6.68232	8.195e-05	0.56654
3-cl-ahpc	Validated transcriptional targets of AP1 family members Fra1 and Fra2	6.57278	0.000126177	0.371283
3-cl-ahpc	Validated transcriptional targets of TAp63 isoforms	6.9772	2.17196e-05	0.140402
3-cl-ahpc	Validated transcriptional targets of deltaNp63 isoforms	6.81661	4.59123e-05	0.11828
3-cl-ahpc	Visual signal transduction: Cones	5.3423	0.00231848	1
3-cl-ahpc	Visual signal transduction: Rods	5.59182	0.00166858	1
3-cl-ahpc	Wnt signaling network	4.24506	0.00409636	1
3-cl-ahpc	a4b7 Integrin signaling	8.4543	8.24386e-08	1
3-cl-ahpc	a6b1 and a6b4 Integrin signaling	7.97096	1.46781e-07	0.113969
3-cl-ahpc	amb2 Integrin signaling	8.67361	7.64065e-08	1
3-cl-ahpc	mTOR signaling pathway	7.00208	1.91439e-05	1
3-cl-ahpc	p38 MAPK signaling pathway	6.41777	0.000220664	1
3-cl-ahpc	p38 signaling mediated by MAPKAP kinases	6.88351	3.39587e-05	0.242962
3-cl-ahpc	p53 pathway	6.30537	0.000319118	0.536759
3-cl-ahpc	p73 transcription factor network	7.14337	9.16074e-06	0.610273
3-cl-ahpc	p75(NTR)-mediated signaling	5.79063	0.00117916	0.583485
nutlin-3	ALK1 pathway	4.62484	0.00383075	1
nutlin-3	ALK1 signaling events	4.60342	0.00385425	0.282078
nutlin-3	ALK2 signaling events	3.95262	0.00432589	1
nutlin-3	AP-1 transcription factor network	6.61776	0.000180386	0.594414
nutlin-3	ATF-2 transcription factor network	6.58692	0.000200869	1
nutlin-3	ATM pathway	4.58594	0.00387276	1
nutlin-3	ATR signaling pathway	5.47533	0.00228599	1
nutlin-3	Alpha-synuclein signaling	8.15261	1.66888e-07	0.0660939
nutlin-3	Alpha4 beta1 integrin signaling events	10.1828	2.41284e-08	0.0660939
nutlin-3	Alpha6 beta4 integrin-ligand interactions	7.56478	2.08308e-06	0.135634
nutlin-3	Alpha9 beta1 integrin signaling events	8.80758	9.04814e-08	0.282078
nutlin-3	Alternative NF-kappaB pathway	6.09476	0.000816229	1
nutlin-3	Angiopoietin receptor Tie2-mediated signaling	9.37276	6.43423e-08	0.470946
nutlin-3	Arf1 pathway	6.17021	0.000682974	1
nutlin-3	Arf6 downstream pathway	8.79832	9.45028e-08	1
nutlin-3	Atypical NF-kappaB pathway	8.3119	1.30695e-07	1
nutlin-3	Aurora A signaling	5.91668	0.0011862	0.337009
nutlin-3	Aurora B signaling	4.83374	0.00356662	1
nutlin-3	Aurora C signaling	4.57547	0.0038835	1
nutlin-3	BARD1 signaling events	4.09386	0.00425689	1
nutlin-3	BMP receptor signaling	4.22247	0.00417936	0.427071
nutlin-3	Beta1 integrin cell surface interactions	6.7483	0.000111871	0.0542262
nutlin-3	Beta2 integrin cell surface interactions	7.34409	7.24253e-06	0.0554942
nutlin-3	C-MYB transcription factor network	6.38133	0.000385805	1
nutlin-3	C-MYC pathway	6.33932	0.000435582	1
nutlin-3	CD40/CD40L signaling	6.25359	0.000552616	1
nutlin-3	CDC42 signaling events	10.8385	1.00535e-08	0.0648422
nutlin-3	CXCR3-mediated signaling events	7.6874	1.04757e-06	0.427071
nutlin-3	Calcium signaling in the CD4+ TCR pathway	5.63519	0.00187775	1
nutlin-3	Canonical NF-kappaB pathway	5.58533	0.00200595	1
nutlin-3	Canonical Wnt signaling pathway	4.7766	0.00364596	1
nutlin-3	Caspase Cascade in Apoptosis	5.09256	0.00313875	0.163319
nutlin-3	Cellular roles of Anthrax toxin	7.01642	3.64721e-05	1
nutlin-3	Ceramide signaling pathway	5.40468	0.00245965	1
nutlin-3	Circadian rhythm pathway	4.52762	0.0039318	1
nutlin-3	Class I PI3K signaling events mediated by Akt	7.27741	1.04355e-05	1
nutlin-3	Class IB PI3K non-lipid kinase events	7.88561	3.78011e-07	0.0764169
nutlin-3	Coregulation of Androgen receptor activity	6.68138	0.000143845	0.530563
nutlin-3	DNA-PK pathway in nonhomologous end joining	4.15577	0.00422148	1
nutlin-3	Degradation of beta catenin	5.40357	0.0024622	1
nutlin-3	Downstream signaling in naive CD8+ T cells	6.07627	0.000851605	0.205972
nutlin-3	E-cadherin signaling events	5.71441	0.00167555	1
nutlin-3	E2F transcription factor network	5.49942	0.00222527	0.620502
nutlin-3	EGF receptor (ErbB1) signaling pathway	10.3274	2.0107e-08	0.0660939
nutlin-3	EPHB forward signaling	10.7019	1.40749e-08	0.0811627
nutlin-3	EPO signaling pathway	8.80431	9.24921e-08	0.0697656
nutlin-3	Effects of Botulinum toxin	3.83209	0.00437275	1
nutlin-3	Endogenous TLR signaling	6.07317	0.000857482	1
nutlin-3	Ephrin A reverse signaling	7.50807	2.89339e-06	1
nutlin-3	Ephrin B reverse signaling	9.32466	6.6353e-08	0.0589557
nutlin-3	EphrinA-EPHA pathway	6.04415	0.000914214	0.100574
nutlin-3	EphrinB-EPHB pathway	6.50988	0.00025966	1
nutlin-3	ErbB receptor signaling network	5.87656	0.00127891	0.158248
nutlin-3	ErbB2/ErbB3 signaling events	9.24041	7.03744e-08	0.427071
nutlin-3	ErbB4 signaling events	7.7396	7.64065e-07	0.0773023
nutlin-3	FAS (CD95) signaling pathway	6.64885	0.000161879	0.395826
nutlin-3	FOXA transcription factor networks	5.34848	0.002594	1
nutlin-3	FOXA1 transcription factor network	5.26149	0.00279097	0.442084
nutlin-3	FOXA2 and FOXA3 transcription factor networks	4.3004	0.00412531	1
nutlin-3	FOXM1 transcription factor network	6.07749	0.000849343	1
nutlin-3	Fanconi anemia pathway	3.91987	0.00433958	1
nutlin-3	FoxO family signaling	7.05287	3.1009e-05	1
nutlin-3	GMCSF-mediated signaling events	7.64412	1.33108e-06	0.0773023
nutlin-3	Glucocorticoid receptor regulatory network	6.24747	0.000561592	0.630239
nutlin-3	Glypican 2 network	5.50882	0.00220202	1
nutlin-3	Glypican 3 network	4.75098	0.0036798	1
nutlin-3	Glypican pathway	4.06683	0.00427136	1
nutlin-3	HIF-1-alpha transcription factor network	5.55318	0.00208866	1
nutlin-3	HIF-2-alpha transcription factor network	5.75786	0.00156621	1
nutlin-3	HIV-1 Nef: Negative effector of Fas and TNF-alpha	4.81059	0.00359911	1
nutlin-3	Hedgehog signaling events mediated by Gli proteins	5.67065	0.00178684	1
nutlin-3	Hypoxic and oxygen homeostasis regulation of HIF-1-alpha	5.2547	0.00280606	1
nutlin-3	IFN-gamma pathway	7.26863	1.0896e-05	1
nutlin-3	IGF1 pathway	9.56449	5.02675e-08	0.0521078
nutlin-3	IL1-mediated signaling events	5.46252	0.0023178	1
nutlin-3	IL12 signaling mediated by STAT4	6.83275	8.01424e-05	1
nutlin-3	IL12-mediated signaling events	6.02902	0.000944602	0.554864
nutlin-3	IL2 signaling events mediated by PI3K	6.9796	4.31576e-05	0.371283
nutlin-3	IL2 signaling events mediated by STAT5	7.32378	8.14333e-06	0.328154
nutlin-3	IL2-mediated signaling events	8.12161	1.82974e-07	0.158681
nutlin-3	IL23-mediated signaling events	5.31389	0.00267354	0.0850815
nutlin-3	IL27-mediated signaling events	4.64908	0.00380345	0.291538
nutlin-3	IL4-mediated signaling events	6.68761	0.000140554	0.0502352
nutlin-3	IL6-mediated signaling events	7.52261	2.6883e-06	0.449444
nutlin-3	IL8-mediated signaling events	4.65005	0.0038023	1
nutlin-3	Insulin Pathway	9.75245	4.62461e-08	0.434627
nutlin-3	Insulin-mediated glucose transport	6.68591	0.000141437	1
nutlin-3	Integrin-linked kinase signaling	10.0305	3.41819e-08	0.442084
nutlin-3	Integrins in angiogenesis	6.72592	0.000121838	0.620502
nutlin-3	Internalization of ErbB1	8.27695	1.38738e-07	0.0890565
nutlin-3	LKB1 signaling events	6.95	4.89826e-05	1
nutlin-3	LPA4-mediated signaling events	4.79808	0.0036164	1
nutlin-3	Lissencephaly gene (LIS1) in neuronal migration and development	7.1028	2.46632e-05	1
nutlin-3	N-cadherin signaling events	8.19889	1.54824e-07	0.362884
nutlin-3	Nectin adhesion pathway	9.06525	7.64065e-08	0.310088
nutlin-3	Nephrin/Neph1 signaling in the kidney podocyte	9.23402	7.23851e-08	0.0624898
nutlin-3	Noncanonical Wnt signaling pathway	6.18058	0.000665859	0.345748
nutlin-3	Nongenotropic Androgen signaling	8.1807	1.60856e-07	1
nutlin-3	Notch signaling pathway	5.36467	0.00255601	1
nutlin-3	Notch-mediated HES/HEY network	5.54484	0.00211022	0.470946
nutlin-3	Osteopontin-mediated events	9.96107	3.82033e-08	0.337009
nutlin-3	PAR1-mediated thrombin signaling events	7.45734	3.84244e-06	0.427071
nutlin-3	PAR4-mediated thrombin signaling events	6.33476	0.000441419	0.180273
nutlin-3	PDGF receptor signaling network	6.16912	0.000684826	1
nutlin-3	PLK1 signaling events	5.36055	0.00256566	1
nutlin-3	PLK3 signaling events	6.19148	0.000648338	1
nutlin-3	Polo-like kinase signaling events in the cell cycle	6.83896	7.82242e-05	0.0516139
nutlin-3	Presenilin action in Notch and Wnt signaling	5.49966	0.00222468	1
nutlin-3	Proteoglycan syndecan-mediated signaling events	5.08536	0.00315228	0.0516139
nutlin-3	RXR and RAR heterodimerization with other nuclear receptor	4.68038	0.00376707	1
nutlin-3	Rapid glucocorticoid signaling	6.003	0.000998207	1
nutlin-3	Reelin signaling pathway	9.52096	5.62995e-08	0.310088
nutlin-3	Regulation of Androgen receptor activity	6.05414	0.000894556	1
nutlin-3	Regulation of CDC42 activity	8.60558	1.02546e-07	1
nutlin-3	Regulation of RhoA activity	7.74127	7.56022e-07	0.122631
nutlin-3	Regulation of Telomerase	6.10002	0.000806511	0.215618
nutlin-3	Regulation of cytoplasmic and nuclear SMAD2/3 signaling	6.04202	0.000918459	0.201723
nutlin-3	Regulation of nuclear SMAD2/3 signaling	5.79634	0.00147174	1
nutlin-3	Regulation of nuclear beta catenin signaling and target gene transcription	6.31536	0.000466307	1
nutlin-3	Regulation of p38-alpha and p38-beta	8.70023	9.65135e-08	0.0589557
nutlin-3	Regulation of retinoblastoma protein	6.06937	0.000864938	0.0522121
nutlin-3	Retinoic acid receptors-mediated signaling	5.8532	0.00133385	1
nutlin-3	RhoA signaling pathway	9.53596	5.42888e-08	0.442084
nutlin-3	Role of Calcineurin-dependent NFAT signaling in lymphocytes	7.11022	2.37564e-05	1
nutlin-3	S1P1 pathway	8.61619	1.00535e-07	1
nutlin-3	S1P2 pathway	7.24309	1.23055e-05	0.272492
nutlin-3	S1P3 pathway	7.7162	8.82696e-07	0.31918
nutlin-3	S1P4 pathway	6.94187	5.07822e-05	1
nutlin-3	S1P5 pathway	5.55796	0.00207647	1
nutlin-3	SHP2 signaling	8.41957	1.18631e-07	0.15407
nutlin-3	Signaling by Aurora kinases	5.15164	0.00302316	1
nutlin-3	Signaling events mediated by HDAC Class I	5.55092	0.00209447	1
nutlin-3	Signaling events mediated by HDAC Class II	6.47015	0.000295124	0.362884
nutlin-3	Signaling events mediated by HDAC Class III	6.26429	0.000536903	0.291538
nutlin-3	Signaling events mediated by VEGFR1 and VEGFR2	9.83653	4.22247e-08	0.0562771
nutlin-3	Signaling events mediated by the Hedgehog family	4.48231	0.00397507	1
nutlin-3	Signaling events regulated by Ret tyrosine kinase	10.0374	3.21712e-08	0.0890565
nutlin-3	Signaling mediated by p38-alpha and p38-beta	6.53302	0.000240739	0.395826
nutlin-3	Signaling mediated by p38-gamma and p38-delta	6.48844	0.000278226	1
nutlin-3	Sphingosine 1-phosphate (S1P) pathway	4.6611	0.00378969	0.242962
nutlin-3	Sumoylation by RanBP2 regulates transcriptional repression	5.5593	0.00207298	1
nutlin-3	Syndecan-1-mediated signaling events	5.67268	0.00178174	0.456706
nutlin-3	Syndecan-2-mediated signaling events	8.47777	1.08578e-07	1
nutlin-3	TGF-beta receptor signaling	6.01164	0.000980177	0.158681
nutlin-3	TNF receptor signaling pathway	5.01081	0.0032871	1
nutlin-3	TRAIL signaling pathway	5.99789	0.00100908	1
nutlin-3	Thrombin/protease-activated receptor (PAR) pathway	5.12645	0.00307311	1
nutlin-3	Trk receptor signaling mediated by PI3K and PLC-gamma	8.39974	1.22653e-07	0.362884
nutlin-3	Trk receptor signaling mediated by the MAPK pathway	7.7215	8.52536e-07	0.354373
nutlin-3	VEGF and VEGFR signaling network	5.8716	0.00129064	1
nutlin-3	VEGFR1 specific signals	7.70761	9.28942e-07	1
nutlin-3	Validated nuclear estrogen receptor alpha network	5.19714	0.00292957	1
nutlin-3	Validated nuclear estrogen receptor beta network	5.09125	0.0031413	1
nutlin-3	Validated targets of C-MYC transcriptional activation	5.73875	0.0016137	0.629321
nutlin-3	Validated targets of C-MYC transcriptional repression	6.88374	6.52833e-05	1
nutlin-3	Validated transcriptional targets of AP1 family members Fra1 and Fra2	6.74718	0.000112273	1
nutlin-3	Validated transcriptional targets of TAp63 isoforms	6.84156	7.74239e-05	0.140402
nutlin-3	Validated transcriptional targets of deltaNp63 isoforms	6.88983	6.36205e-05	0.11828
nutlin-3	Visual signal transduction: Cones	5.27969	0.00275088	1
nutlin-3	Visual signal transduction: Rods	5.74028	0.00160994	1
nutlin-3	Wnt signaling network	4.0587	0.00427562	1
nutlin-3	amb2 Integrin signaling	9.37839	6.23316e-08	0.101297
nutlin-3	mTOR signaling pathway	7.09236	2.58475e-05	1
nutlin-3	p38 MAPK signaling pathway	6.78148	9.83633e-05	1
nutlin-3	p38 signaling mediated by MAPKAP kinases	6.98001	4.30712e-05	0.242962
nutlin-3	p53 pathway	6.2287	0.000589808	0.536759
nutlin-3	p73 transcription factor network	7.24164	1.23919e-05	0.23989
nutlin-3	p75(NTR)-mediated signaling	5.71934	0.00166291	0.215618
nvp-231	ALK1 pathway	5.74845	0.00346667	1
nvp-231	ALK1 signaling events	5.61177	0.00363475	0.282078
nvp-231	ALK2 signaling events	5.05821	0.00411473	1
nvp-231	ATF-2 transcription factor network	7.80101	0.000161405	0.536759
nvp-231	ATM pathway	5.36081	0.00388832	1
nvp-231	ATR signaling pathway	6.25347	0.00262998	1
nvp-231	Alpha-synuclein signaling	9.34565	3.07637e-07	0.345748
nvp-231	Alpha4 beta1 integrin signaling events	11.4309	3.21712e-08	0.0660939
nvp-231	Alpha9 beta1 integrin signaling events	9.71417	1.28685e-07	0.282078
nvp-231	AlphaE beta7 integrin cell surface interactions	8.98058	1.28886e-06	1
nvp-231	Alternative NF-kappaB pathway	7.40509	0.000469649	1
nvp-231	Angiopoietin receptor Tie2-mediated signaling	10.7146	5.83102e-08	1
nvp-231	Arf1 pathway	6.83634	0.0013904	1
nvp-231	Arf6 downstream pathway	9.95007	1.00535e-07	1
nvp-231	Atypical NF-kappaB pathway	9.88449	1.10588e-07	1
nvp-231	Aurora A signaling	6.48746	0.00214066	0.337009
nvp-231	Aurora B signaling	5.29314	0.00394576	1
nvp-231	Aurora C signaling	5.17148	0.00403866	1
nvp-231	BARD1 signaling events	4.76932	0.00427076	1
nvp-231	BCR signaling pathway	11.4418	3.01605e-08	0.0522121
nvp-231	BMP receptor signaling	5.29019	0.00394818	1
nvp-231	Beta1 integrin cell surface interactions	7.26955	0.000636484	0.0542262
nvp-231	C-MYB transcription factor network	7.62578	0.000267668	0.288686
nvp-231	C-MYC pathway	7.13576	0.000836042	1
nvp-231	CD40/CD40L signaling	7.39318	0.000482767	1
nvp-231	CDC42 signaling events	12.8399	6.03209e-09	0.0648422
nvp-231	CXCR3-mediated signaling events	9.35323	2.93562e-07	0.427071
nvp-231	Calcium signaling in the CD4+ TCR pathway	6.92921	0.00120406	0.31918
nvp-231	Canonical NF-kappaB pathway	6.64514	0.00179619	1
nvp-231	Canonical Wnt signaling pathway	5.14459	0.00405737	1
nvp-231	Cellular roles of Anthrax toxin	8.34256	2.406e-05	1
nvp-231	Ceramide signaling pathway	6.20416	0.00272669	1
nvp-231	Circadian rhythm pathway	5.77429	0.00343258	1
nvp-231	Class I PI3K signaling events mediated by Akt	8.72914	4.45169e-06	1
nvp-231	Class IB PI3K non-lipid kinase events	9.3891	2.65412e-07	0.0764169
nvp-231	DNA-PK pathway in nonhomologous end joining	4.58255	0.0043441	1
nvp-231	Degradation of beta catenin	5.98731	0.00311433	1
nvp-231	Direct p53 effectors	6.85719	0.00134779	0.696931
nvp-231	E-cadherin signaling events	6.33953	0.00245481	1
nvp-231	E-cadherin signaling in keratinocytes	9.6483	1.38738e-07	0.242962
nvp-231	E2F transcription factor network	6.44096	0.0022409	1
nvp-231	EGF receptor (ErbB1) signaling pathway	11.9154	1.80963e-08	0.345748
nvp-231	EGFR-dependent Endothelin signaling events	9.19278	5.24792e-07	1
nvp-231	EPHA forward signaling	9.97534	9.45028e-08	0.0735025
nvp-231	EPHB forward signaling	12.1607	1.60856e-08	0.379573
nvp-231	EPO signaling pathway	9.99247	9.24921e-08	0.354373
nvp-231	Effects of Botulinum toxin	4.61052	0.00433426	1
nvp-231	Endogenous TLR signaling	6.93546	0.00119188	1
nvp-231	Ephrin A reverse signaling	8.19378	4.2665e-05	1
nvp-231	Ephrin B reverse signaling	10.2079	7.64065e-08	0.328154
nvp-231	EphrinA-EPHA pathway	6.58	0.00193939	0.100574
nvp-231	EphrinB-EPHB pathway	6.98799	0.00109248	1
nvp-231	ErbB receptor signaling network	6.80028	0.00146513	1
nvp-231	ErbB2/ErbB3 signaling events	10.7471	5.62995e-08	1
nvp-231	ErbB4 signaling events	8.9128	1.84783e-06	0.0773023
nvp-231	FAS (CD95) signaling pathway	7.52189	0.00035258	0.395826
nvp-231	FOXA transcription factor networks	6.52382	0.00206097	1
nvp-231	FOXA1 transcription factor network	6.3562	0.00242008	0.442084
nvp-231	FOXA2 and FOXA3 transcription factor networks	5.12046	0.00407395	1
nvp-231	FOXM1 transcription factor network	7.06168	0.000960985	0.0930855
nvp-231	Fanconi anemia pathway	4.56072	0.00435149	1
nvp-231	FoxO family signaling	8.30182	2.82945e-05	1
nvp-231	GMCSF-mediated signaling events	8.96404	1.4095e-06	0.371283
nvp-231	Glucocorticoid receptor regulatory network	7.509	0.000364174	0.630239
nvp-231	Glypican 1 network	8.225	3.79962e-05	0.291538
nvp-231	Glypican 2 network	6.29223	0.00255224	1
nvp-231	Glypican 3 network	5.61206	0.00363445	1
nvp-231	Glypican pathway	4.73016	0.00428772	1
nvp-231	HIF-1-alpha transcription factor network	6.53008	0.00204752	0.577911
nvp-231	HIF-2-alpha transcription factor network	6.77886	0.00150993	1
nvp-231	HIV-1 Nef: Negative effector of Fas and TNF-alpha	5.57071	0.00368048	1
nvp-231	Hedgehog signaling events mediated by Gli proteins	6.8022	0.00146116	1
nvp-231	Hypoxic and oxygen homeostasis regulation of HIF-1-alpha	6.09143	0.00293647	1
nvp-231	IFN-gamma pathway	8.53452	1.06688e-05	1
nvp-231	IGF1 pathway	10.831	5.42888e-08	0.310088
nvp-231	IL1-mediated signaling events	6.63108	0.00182689	1
nvp-231	IL12 signaling mediated by STAT4	8.41624	1.77585e-05	1
nvp-231	IL12-mediated signaling events	7.59118	0.000294223	0.191599
nvp-231	IL2 signaling events mediated by PI3K	7.99256	8.69064e-05	0.0773023
nvp-231	IL2 signaling events mediated by STAT5	8.37646	2.09213e-05	0.328154
nvp-231	IL23-mediated signaling events	6.63483	0.00181877	0.387753
nvp-231	IL27-mediated signaling events	5.74688	0.00346869	0.291538
nvp-231	IL4-mediated signaling events	7.8848	0.000124183	0.0502352
nvp-231	IL5-mediated signaling events	7.67408	0.000233907	0.169333
nvp-231	IL6-mediated signaling events	8.62655	7.10983e-06	0.449444
nvp-231	IL8-mediated signaling events	6.34012	0.0024536	1
nvp-231	Insulin Pathway	11.193	4.0214e-08	1
nvp-231	Insulin-mediated glucose transport	8.04259	7.33281e-05	1
nvp-231	Integrins in angiogenesis	7.13935	0.000830199	0.0716354
nvp-231	Internalization of ErbB1	9.51508	1.93027e-07	1
nvp-231	LKB1 signaling events	8.33948	2.43536e-05	1
nvp-231	LPA receptor mediated events	9.90661	1.06567e-07	0.0542262
nvp-231	LPA4-mediated signaling events	5.74927	0.00346559	1
nvp-231	Lissencephaly gene (LIS1) in neuronal migration and development	7.74252	0.000191929	1
nvp-231	N-cadherin signaling events	8.9006	1.97249e-06	0.362884
nvp-231	Nectin adhesion pathway	10.1009	8.44493e-08	0.310088
nvp-231	Nephrin/Neph1 signaling in the kidney podocyte	10.546	6.83637e-08	0.0624898
nvp-231	Noncanonical Wnt signaling pathway	6.82513	0.00141371	1
nvp-231	Nongenotropic Androgen signaling	9.62825	1.46781e-07	1
nvp-231	Notch signaling pathway	6.72114	0.00163157	0.542874
nvp-231	Notch-mediated HES/HEY network	7.04481	0.000990307	0.131446
nvp-231	PAR1-mediated thrombin signaling events	8.73899	4.20839e-06	0.427071
nvp-231	PAR4-mediated thrombin signaling events	7.29829	0.000598331	0.180273
nvp-231	PDGF receptor signaling network	7.20231	0.000732624	1
nvp-231	PDGFR-alpha signaling pathway	10.4943	7.03744e-08	0.252935
nvp-231	PLK1 signaling events	5.9863	0.00311601	1
nvp-231	PLK3 signaling events	7.33444	0.000552226	1
nvp-231	Plasma membrane estrogen receptor signaling	9.64044	1.4276e-07	0.0890565
nvp-231	Plexin-D1 Signaling	8.57219	8.97576e-06	0.262778
nvp-231	Polo-like kinase signaling events in the cell cycle	7.74688	0.000189418	0.0516139
nvp-231	Posttranslational regulation of adherens junction stability and dissassembly	8.54729	1.00394e-05	0.131446
nvp-231	Presenilin action in Notch and Wnt signaling	6.47967	0.00215734	0.456706
nvp-231	Proteoglycan syndecan-mediated signaling events	5.69368	0.00353679	0.0516139
nvp-231	RAC1 signaling pathway	12.5389	1.00535e-08	0.158681
nvp-231	RXR and RAR heterodimerization with other nuclear receptor	5.93807	0.00319259	1
nvp-231	Rapid glucocorticoid signaling	7.06318	0.000958453	1
nvp-231	Reelin signaling pathway	10.6708	6.03209e-08	1
nvp-231	Regulation of Androgen receptor activity	6.93411	0.00119445	1
nvp-231	Regulation of CDC42 activity	10.0389	8.84707e-08	0.328154
nvp-231	Regulation of Ras family activation	9.54225	1.82974e-07	0.0624898
nvp-231	Regulation of Telomerase	7.39388	0.000482029	0.215618
nvp-231	Regulation of cytoplasmic and nuclear SMAD2/3 signaling	7.08742	0.000916235	1
nvp-231	Regulation of nuclear SMAD2/3 signaling	7.05521	0.000972024	0.293558
nvp-231	Regulation of nuclear beta catenin signaling and target gene transcription	7.54066	0.000336199	0.278931
nvp-231	Regulation of p38-alpha and p38-beta	9.91297	1.04556e-07	1
nvp-231	Regulation of retinoblastoma protein	7.19446	0.000744284	0.0522121
nvp-231	Retinoic acid receptors-mediated signaling	7.20683	0.000726073	1
nvp-231	RhoA signaling pathway	10.9697	4.62461e-08	0.442084
nvp-231	Role of Calcineurin-dependent NFAT signaling in lymphocytes	8.42094	1.74408e-05	0.49832
nvp-231	S1P1 pathway	9.94716	1.02546e-07	0.242962
nvp-231	S1P2 pathway	8.60552	7.79347e-06	0.272492
nvp-231	S1P4 pathway	8.32626	2.56987e-05	0.169333
nvp-231	S1P5 pathway	7.03555	0.00100692	1
nvp-231	SHP2 signaling	9.71403	1.30695e-07	0.504941
nvp-231	Signaling by Aurora kinases	5.99563	0.00310083	1
nvp-231	Signaling events mediated by HDAC Class I	6.30902	0.00251796	1
nvp-231	Signaling events mediated by HDAC Class II	7.2698	0.000636125	0.0735025
nvp-231	Signaling events mediated by HDAC Class III	7.0371	0.00100413	0.291538
nvp-231	Signaling events mediated by PRL	10.6162	6.6353e-08	0.262778
nvp-231	Signaling events mediated by PTP1B	10.9373	4.82568e-08	0.49832
nvp-231	Signaling events mediated by TCPTP	9.11795	7.01734e-07	0.411655
nvp-231	Signaling events mediated by VEGFR1 and VEGFR2	11.1707	4.22247e-08	0.0562771
nvp-231	Signaling events mediated by the Hedgehog family	5.43502	0.00382028	0.252935
nvp-231	Signaling events regulated by Ret tyrosine kinase	11.4038	3.61926e-08	0.395826
nvp-231	Signaling mediated by p38-alpha and p38-beta	7.53525	0.000340737	0.395826
nvp-231	Signaling mediated by p38-gamma and p38-delta	8.00364	8.36873e-05	0.112415
nvp-231	Sumoylation by RanBP2 regulates transcriptional repression	6.28623	0.00256455	1
nvp-231	Syndecan-1-mediated signaling events	5.92959	0.00320592	0.456706
nvp-231	Syndecan-2-mediated signaling events	9.56691	1.74931e-07	1
nvp-231	Syndecan-3-mediated signaling events	6.68403	0.00171181	0.201723
nvp-231	TGF-beta receptor signaling	7.16656	0.000786525	0.511474
nvp-231	TNF receptor signaling pathway	5.69122	0.0035398	1
nvp-231	TRAIL signaling pathway	6.81521	0.00143415	1
nvp-231	Thrombin/protease-activated receptor (PAR) pathway	5.86032	0.00331156	1
nvp-231	Trk receptor signaling mediated by PI3K and PLC-gamma	9.88125	1.12599e-07	0.362884
nvp-231	Trk receptor signaling mediated by the MAPK pathway	9.18621	5.38867e-07	0.354373
nvp-231	VEGF and VEGFR signaling network	6.81219	0.00144051	1
nvp-231	VEGFR1 specific signals	8.57985	8.67214e-06	1
nvp-231	VEGFR3 signaling in lymphatic endothelium	9.80682	1.20642e-07	1
nvp-231	Validated nuclear estrogen receptor alpha network	6.22661	0.00268276	0.196376
nvp-231	Validated nuclear estrogen receptor beta network	6.21378	0.00270776	1
nvp-231	Validated targets of C-MYC transcriptional activation	6.39027	0.00234826	1
nvp-231	Validated targets of C-MYC transcriptional repression	8.0911	6.21828e-05	0.56654
nvp-231	Validated transcriptional targets of AP1 family members Fra1 and Fra2	7.737	0.000194995	0.0773023
nvp-231	Validated transcriptional targets of TAp63 isoforms	7.84103	0.000142667	1
nvp-231	Validated transcriptional targets of deltaNp63 isoforms	8.18389	4.42575e-05	0.449444
nvp-231	Visual signal transduction: Cones	6.27838	0.00258046	1
nvp-231	Visual signal transduction: Rods	6.43311	0.0022578	1
nvp-231	Wnt signaling network	4.40901	0.0043955	1
nvp-231	a4b7 Integrin signaling	10.1443	8.04279e-08	1
nvp-231	amb2 Integrin signaling	10.6273	6.43423e-08	0.419414
nvp-231	mTOR signaling pathway	8.56151	9.40001e-06	1
nvp-231	p38 MAPK signaling pathway	8.16317	4.78928e-05	1
nvp-231	p38 signaling mediated by MAPKAP kinases	8.39794	1.92866e-05	0.242962
nvp-231	p53 pathway	7.23525	0.00068421	0.536759
nvp-231	p73 transcription factor network	8.39212	1.96707e-05	0.610273
nvp-231	p75(NTR)-mediated signaling	6.57946	0.00194059	0.583485
triptolide	ALK1 pathway	4.02467	0.00373733	1
triptolide	ALK1 signaling events	3.71386	0.0040935	0.282078
triptolide	ALK2 signaling events	3.23009	0.00439063	1
triptolide	ATF-2 transcription factor network	5.69109	0.00016083	0.536759
triptolide	ATM pathway	3.75804	0.00405234	1
triptolide	ATR signaling pathway	4.35937	0.00313334	1
triptolide	Alpha-synuclein signaling	6.75213	3.53883e-07	0.345748
triptolide	Alpha6 beta4 integrin-ligand interactions	5.99275	3.89512e-05	0.135634
triptolide	AlphaE beta7 integrin cell surface interactions	6.38971	3.71175e-06	1
triptolide	Alternative NF-kappaB pathway	5.4181	0.000444869	1
triptolide	Angiopoietin receptor Tie2-mediated signaling	7.69465	5.83102e-08	0.470946
triptolide	Arf1 pathway	5.36611	0.000526594	0.222615
triptolide	Arf6 downstream pathway	7.18426	9.45028e-08	0.180273
triptolide	Atypical NF-kappaB pathway	7.18858	9.24921e-08	1
triptolide	Aurora A signaling	4.57315	0.00260076	1
triptolide	Aurora B signaling	3.88038	0.00392212	1
triptolide	Aurora C signaling	3.89701	0.00390272	1
triptolide	BARD1 signaling events	3.48937	0.00426405	1
triptolide	BMP receptor signaling	3.43103	0.00429865	1
triptolide	Beta1 integrin cell surface interactions	5.063	0.00118234	0.210789
triptolide	C-MYB transcription factor network	5.57779	0.000252465	0.0912122
triptolide	C-MYC pathway	5.35326	0.000547917	1
triptolide	CD40/CD40L signaling	5.39644	0.000477507	1
triptolide	CDC42 signaling events	9.12623	8.04279e-09	0.0648422
triptolide	CXCR3-mediated signaling events	7.02996	1.26674e-07	0.105476
triptolide	Calcineurin-regulated NFAT-dependent transcription in lymphocytes	5.1581	0.000945147	0.122631
triptolide	Calcium signaling in the CD4+ TCR pathway	5.10891	0.00106444	0.31918
triptolide	Canonical NF-kappaB pathway	4.78818	0.00197653	1
triptolide	Canonical Wnt signaling pathway	3.90703	0.00389089	1
triptolide	Cellular roles of Anthrax toxin	6.18052	1.37572e-05	1
triptolide	Ceramide signaling pathway	4.49545	0.00280767	0.442084
triptolide	Circadian rhythm pathway	4.12531	0.00358332	1
triptolide	Class I PI3K signaling events mediated by Akt	6.26128	8.54748e-06	1
triptolide	Class IB PI3K non-lipid kinase events	6.93155	1.7292e-07	0.0764169
triptolide	Coregulation of Androgen receptor activity	5.75779	0.000120569	0.172664
triptolide	DNA-PK pathway in nonhomologous end joining	3.58617	0.00419819	1
triptolide	Degradation of beta catenin	4.39404	0.00305528	1
triptolide	Direct p53 effectors	4.81319	0.00190115	0.258947
triptolide	E-cadherin signaling events	4.45763	0.00290328	1
triptolide	E-cadherin signaling in keratinocytes	6.77679	3.05626e-07	0.242962
triptolide	E2F transcription factor network	4.64061	0.00241229	1
triptolide	EGF receptor (ErbB1) signaling pathway	8.61304	2.21177e-08	0.0660939
triptolide	EGFR-dependent Endothelin signaling events	6.57632	1.05361e-06	1
triptolide	EPHA forward signaling	7.05148	1.18631e-07	0.0735025
triptolide	EPHB forward signaling	8.52201	2.61391e-08	0.0811627
triptolide	Effects of Botulinum toxin	3.44192	0.0042924	1
triptolide	Endogenous TLR signaling	4.95863	0.00147005	1
triptolide	Ephrin A reverse signaling	5.73532	0.000133072	1
triptolide	Ephrin B reverse signaling	7.15444	1.04556e-07	0.0589557
triptolide	EphrinA-EPHA pathway	4.65259	0.00237751	0.100574
triptolide	EphrinB-EPHB pathway	4.84647	0.0018005	1
triptolide	ErbB receptor signaling network	4.90885	0.0016151	1
triptolide	ErbB1 downstream signaling	8.7616	1.80963e-08	0.157547
triptolide	ErbB2/ErbB3 signaling events	7.92363	4.82568e-08	0.427071
triptolide	ErbB4 signaling events	6.51424	1.62665e-06	0.0773023
triptolide	FAS (CD95) signaling pathway	5.46356	0.000382131	0.395826
triptolide	FGF signaling pathway	5.75218	0.000123728	0.182094
triptolide	FOXA transcription factor networks	4.82489	0.00186531	1
triptolide	FOXA1 transcription factor network	4.82704	0.00185884	0.442084
triptolide	FOXA2 and FOXA3 transcription factor networks	3.97267	0.0038084	1
triptolide	FOXM1 transcription factor network	4.85964	0.00176095	0.403793
triptolide	Fanconi anemia pathway	3.30994	0.00435929	1
triptolide	FoxO family signaling	5.82433	8.94761e-05	0.477926
triptolide	GMCSF-mediated signaling events	6.43759	2.68026e-06	0.371283
triptolide	Glucocorticoid receptor regulatory network	5.47023	0.000373419	1
triptolide	Glypican 1 network	5.68902	0.00016234	1
triptolide	Glypican 2 network	4.20136	0.0034513	1
triptolide	Glypican 3 network	3.76797	0.00404252	1
triptolide	Glypican pathway	3.24033	0.00438679	1
triptolide	HIF-1-alpha transcription factor network	4.76677	0.00204068	0.210789
triptolide	HIF-2-alpha transcription factor network	4.87209	0.00172364	1
triptolide	HIV-1 Nef: Negative effector of Fas and TNF-alpha	3.96164	0.00382279	0.371283
triptolide	Hedgehog signaling events mediated by Gli proteins	4.99613	0.00136358	1
triptolide	Hypoxic and oxygen homeostasis regulation of HIF-1-alpha	4.44868	0.0029255	1
triptolide	IFN-gamma pathway	6.12244	1.9176e-05	1
triptolide	IGF1 pathway	7.69618	5.62995e-08	0.310088
triptolide	IL1-mediated signaling events	4.61494	0.00248517	1
triptolide	IL12 signaling mediated by STAT4	6.18845	1.31077e-05	1
triptolide	IL12-mediated signaling events	5.43918	0.000414855	0.191599
triptolide	IL2 signaling events mediated by STAT5	5.9295	5.36856e-05	0.0589557
triptolide	IL23-mediated signaling events	4.66463	0.00234241	0.387753
triptolide	IL27-mediated signaling events	4.04122	0.00371366	0.291538
triptolide	IL5-mediated signaling events	5.34423	0.000563363	0.169333
triptolide	IL6-mediated signaling events	6.28388	7.47376e-06	0.11828
triptolide	IL8-mediated signaling events	4.71951	0.00218156	1
triptolide	Insulin Pathway	8.02513	4.42354e-08	1
triptolide	Insulin-mediated glucose transport	5.89846	6.28021e-05	1
triptolide	Internalization of ErbB1	6.71045	4.42354e-07	1
triptolide	LKB1 signaling events	6.00988	3.56597e-05	1
triptolide	LPA4-mediated signaling events	4.408	0.00302302	1
triptolide	Lissencephaly gene (LIS1) in neuronal migration and development	5.51339	0.000320425	0.31918
triptolide	N-cadherin signaling events	6.33657	5.24993e-06	0.362884
triptolide	Nectin adhesion pathway	7.18185	9.65135e-08	0.0521078
triptolide	Neurotrophic factor-mediated Trk receptor signaling	7.34494	7.84172e-08	0.186838
triptolide	Noncanonical Wnt signaling pathway	5.01902	0.00130011	0.345748
triptolide	Nongenotropic Androgen signaling	7.09126	1.08578e-07	0.0589557
triptolide	Notch signaling pathway	4.65737	0.00236356	1
triptolide	Notch-mediated HES/HEY network	4.94771	0.00150135	0.131446
triptolide	PAR1-mediated thrombin signaling events	6.13163	1.81646e-05	0.427071
triptolide	PAR4-mediated thrombin signaling events	5.15554	0.000951338	0.180273
triptolide	PDGF receptor signaling network	5.11759	0.00104305	1
triptolide	PLK1 signaling events	4.2384	0.00338194	1
triptolide	PLK3 signaling events	5.00969	0.00132583	1
triptolide	Plasma membrane estrogen receptor signaling	6.94102	1.58845e-07	0.0890565
triptolide	Plexin-D1 Signaling	5.8609	7.53529e-05	0.262778
triptolide	Polo-like kinase signaling events in the cell cycle	5.58374	0.000246711	0.0516139
triptolide	Presenilin action in Notch and Wnt signaling	4.64316	0.00240476	1
triptolide	Proteoglycan syndecan-mediated signaling events	3.9122	0.00388468	1
triptolide	RXR and RAR heterodimerization with other nuclear receptor	4.56748	0.00261644	0.242962
triptolide	Rapid glucocorticoid signaling	5.00751	0.00133194	1
triptolide	Reelin signaling pathway	7.43291	7.43958e-08	1
triptolide	Regulation of Androgen receptor activity	5.38091	0.000502029	1
triptolide	Regulation of CDC42 activity	7.28081	8.24386e-08	1
triptolide	Regulation of Ras family activation	7.03765	1.24663e-07	0.0624898
triptolide	Regulation of Telomerase	5.31682	0.000611942	0.583485
triptolide	Regulation of cytoplasmic and nuclear SMAD2/3 signaling	4.86511	0.00174444	1
triptolide	Regulation of nuclear SMAD2/3 signaling	4.84114	0.00181672	1
triptolide	Regulation of nuclear beta catenin signaling and target gene transcription	5.2366	0.000769904	1
triptolide	Regulation of p38-alpha and p38-beta	7.16675	1.00535e-07	0.328154
triptolide	Regulation of retinoblastoma protein	5.15978	0.000941268	0.205972
triptolide	Retinoic acid receptors-mediated signaling	5.52053	0.000312209	1
triptolide	RhoA signaling pathway	7.66319	6.03209e-08	0.442084
triptolide	Role of Calcineurin-dependent NFAT signaling in lymphocytes	6.29512	6.94495e-06	0.149485
triptolide	S1P4 pathway	6.44861	2.46512e-06	1
triptolide	S1P5 pathway	5.44125	0.000411896	1
triptolide	SHP2 signaling	6.96146	1.52813e-07	0.504941
triptolide	Signaling by Aurora kinases	4.42145	0.00299108	1
triptolide	Signaling events mediated by HDAC Class I	4.72053	0.00217855	1
triptolide	Signaling events mediated by HDAC Class II	5.33762	0.000574869	0.0735025
triptolide	Signaling events mediated by PTP1B	7.78497	5.22781e-08	0.49832
triptolide	Signaling events mediated by TCPTP	6.53785	1.37934e-06	0.411655
triptolide	Signaling events mediated by the Hedgehog family	3.92937	0.00386357	0.252935
triptolide	Signaling events regulated by Ret tyrosine kinase	8.21086	3.01605e-08	0.0890565
triptolide	Signaling mediated by p38-alpha and p38-beta	5.76867	0.000114938	1
triptolide	Signaling mediated by p38-gamma and p38-delta	5.48869	0.000349928	1
triptolide	Sphingosine 1-phosphate (S1P) pathway	4.44993	0.00292242	0.242962
triptolide	Sumoylation by RanBP2 regulates transcriptional repression	4.51549	0.00275587	1
triptolide	Syndecan-1-mediated signaling events	4.27123	0.00331838	0.456706
triptolide	Syndecan-2-mediated signaling events	6.81378	2.5938e-07	1
triptolide	Syndecan-3-mediated signaling events	4.4081	0.00302283	1
triptolide	Syndecan-4-mediated signaling events	5.83341	8.56718e-05	0.0624898
triptolide	TGF-beta receptor signaling	4.80255	0.00193315	0.511474
triptolide	TNF receptor signaling pathway	4.08965	0.00363997	1
triptolide	TRAIL signaling pathway	4.861	0.00175688	1
triptolide	Thrombin/protease-activated receptor (PAR) pathway	4.28151	0.00329764	1
triptolide	Trk receptor signaling mediated by PI3K and PLC-gamma	6.8751	2.0308e-07	1
triptolide	Trk receptor signaling mediated by the MAPK pathway	6.88997	1.91016e-07	1
triptolide	VEGF and VEGFR signaling network	4.82854	0.00185427	1
triptolide	VEGFR1 specific signals	6.37978	3.97113e-06	1
triptolide	VEGFR3 signaling in lymphatic endothelium	7.06256	1.12599e-07	1
triptolide	Validated nuclear estrogen receptor alpha network	4.63403	0.0024313	1
triptolide	Validated nuclear estrogen receptor beta network	4.63478	0.00242915	1
triptolide	Validated targets of C-MYC transcriptional activation	4.74254	0.00211387	1
triptolide	Validated targets of C-MYC transcriptional repression	5.70724	0.000150105	0.0502352
triptolide	Validated transcriptional targets of AP1 family members Fra1 and Fra2	5.6137	0.000219735	0.371283
triptolide	Validated transcriptional targets of TAp63 isoforms	5.50865	0.00032599	1
triptolide	Validated transcriptional targets of deltaNp63 isoforms	5.70208	0.000153432	0.449444
triptolide	Visual signal transduction: Cones	4.86892	0.00173328	1
triptolide	Visual signal transduction: Rods	5.08468	0.00112595	1
triptolide	Wnt signaling network	3.34777	0.00434195	1
triptolide	a4b7 Integrin signaling	7.07182	1.10588e-07	1
triptolide	a6b1 and a6b4 Integrin signaling	6.79653	2.77476e-07	0.113969
triptolide	amb2 Integrin signaling	7.64142	6.23316e-08	0.419414
triptolide	mTOR signaling pathway	6.34696	4.91214e-06	0.594414
triptolide	p38 MAPK signaling pathway	5.79547	0.000102089	0.300874
triptolide	p38 signaling mediated by MAPKAP kinases	6.02874	3.22757e-05	0.242962
triptolide	p53 pathway	5.23129	0.000781393	0.536759
triptolide	p73 transcription factor network	5.7987	0.000100674	0.23989
triptolide	p75(NTR)-mediated signaling	4.65588	0.00236784	0.215618
bax channel blocker	ALK1 pathway	3.0031	0.00400765	1
bax channel blocker	ALK1 signaling events	2.90296	0.00412753	0.282078
bax channel blocker	ALK2 signaling events	2.67629	0.0043211	1
bax channel blocker	ATF-2 transcription factor network	4.30698	0.000392888	1
bax channel blocker	ATM pathway	2.78463	0.00424033	1
bax channel blocker	ATR signaling pathway	3.34481	0.00338499	1
bax channel blocker	Alpha-synuclein signaling	5.4652	1.80963e-07	0.345748
bax channel blocker	Alpha6 beta4 integrin-ligand interactions	4.67525	5.63699e-05	0.135634
bax channel blocker	Alpha9 beta1 integrin signaling events	5.58721	1.20642e-07	0.282078
bax channel blocker	Alternative NF-kappaB pathway	4.3347	0.000348138	1
bax channel blocker	Angiopoietin receptor Tie2-mediated signaling	6.27993	6.43423e-08	0.470946
bax channel blocker	Arf1 pathway	4.25593	0.000486868	1
bax channel blocker	Arf6 downstream pathway	5.92339	9.04814e-08	1
bax channel blocker	Atypical NF-kappaB pathway	5.65468	1.08578e-07	1
bax channel blocker	Aurora A signaling	3.67656	0.00236441	0.337009
bax channel blocker	Aurora B signaling	3.03516	0.00396478	1
bax channel blocker	Aurora C signaling	2.9833	0.00403367	1
bax channel blocker	BARD1 signaling events	2.51376	0.00440634	1
bax channel blocker	BCR signaling pathway	6.86693	2.61391e-08	0.0522121
bax channel blocker	BMP receptor signaling	2.79608	0.00423063	1
bax channel blocker	Beta1 integrin cell surface interactions	4.00047	0.00117104	0.210789
bax channel blocker	Beta2 integrin cell surface interactions	4.7713	2.99192e-05	0.0554942
bax channel blocker	C-MYB transcription factor network	4.22379	0.00055293	1
bax channel blocker	C-MYC pathway	3.7555	0.00206864	1
bax channel blocker	CD40/CD40L signaling	4.49872	0.000156109	1
bax channel blocker	CDC42 signaling events	7.22031	1.40749e-08	0.0648422
bax channel blocker	CXCR3-mediated signaling events	5.40434	2.3123e-07	0.427071
bax channel blocker	Calcium signaling in the CD4+ TCR pathway	3.94111	0.00137559	0.31918
bax channel blocker	Canonical NF-kappaB pathway	3.99014	0.00120596	1
bax channel blocker	Canonical Wnt signaling pathway	2.96602	0.00405513	1
bax channel blocker	Caspase Cascade in Apoptosis	3.25047	0.00359562	0.517921
bax channel blocker	Cellular roles of Anthrax toxin	4.95048	8.08301e-06	1
bax channel blocker	Ceramide signaling pathway	3.71054	0.00223802	1
bax channel blocker	Circadian rhythm pathway	3.25364	0.00358895	1
bax channel blocker	Class I PI3K signaling events mediated by Akt	4.82717	2.02658e-05	1
bax channel blocker	Coregulation of Androgen receptor activity	4.24964	0.000499248	1
bax channel blocker	DNA-PK pathway in nonhomologous end joining	2.64318	0.00434202	1
bax channel blocker	Degradation of beta catenin	3.36057	0.00334674	1
bax channel blocker	Direct p53 effectors	3.49562	0.00297464	0.100925
bax channel blocker	E-cadherin signaling events	3.64511	0.00247856	1
bax channel blocker	E-cadherin signaling in keratinocytes	5.56192	1.28685e-07	0.242962
bax channel blocker	E2F transcription factor network	3.39379	0.00326264	1
bax channel blocker	EGF receptor (ErbB1) signaling pathway	7.082	1.80963e-08	0.345748
bax channel blocker	EGFR-dependent Endothelin signaling events	5.20986	9.67146e-07	1
bax channel blocker	EPO signaling pathway	5.93704	8.646e-08	0.354373
bax channel blocker	Effects of Botulinum toxin	2.7925	0.00423374	1
bax channel blocker	Endogenous TLR signaling	4.16397	0.000691529	0.272492
bax channel blocker	Endothelins	4.89707	1.21728e-05	0.560741
bax channel blocker	Ephrin B reverse signaling	6.43061	5.02675e-08	0.0589557
bax channel blocker	EphrinB-EPHB pathway	4.75743	3.28065e-05	0.0764169
bax channel blocker	ErbB receptor signaling network	3.82817	0.00179188	1
bax channel blocker	ErbB1 downstream signaling	6.85183	3.01605e-08	0.157547
bax channel blocker	ErbB2/ErbB3 signaling events	6.33974	5.62995e-08	1
bax channel blocker	ErbB4 signaling events	5.06507	3.17087e-06	0.371283
bax channel blocker	FAS (CD95) signaling pathway	4.48597	0.000166902	0.395826
bax channel blocker	FOXA transcription factor networks	3.79751	0.00190848	1
bax channel blocker	FOXA1 transcription factor network	3.60767	0.0026107	0.442084
bax channel blocker	FOXA2 and FOXA3 transcription factor networks	3.01706	0.00398935	1
bax channel blocker	FOXM1 transcription factor network	3.82293	0.00181184	0.403793
bax channel blocker	Fanconi anemia pathway	2.63364	0.00434782	1
bax channel blocker	FoxO family signaling	4.59398	9.20276e-05	1
bax channel blocker	GMCSF-mediated signaling events	5.28721	5.48921e-07	0.371283
bax channel blocker	Glucocorticoid receptor regulatory network	4.10858	0.000838976	0.630239
bax channel blocker	Glypican 2 network	3.67695	0.00236302	1
bax channel blocker	Glypican 3 network	3.03371	0.00396682	1
bax channel blocker	Glypican pathway	2.6945	0.00430884	1
bax channel blocker	HIF-1-alpha transcription factor network	3.50248	0.00295373	1
bax channel blocker	HIF-2-alpha transcription factor network	3.66787	0.00239631	1
bax channel blocker	HIV-1 Nef: Negative effector of Fas and TNF-alpha	3.21977	0.00365786	1
bax channel blocker	Hedgehog signaling events mediated by Gli proteins	3.73314	0.00215306	1
bax channel blocker	Hypoxic and oxygen homeostasis regulation of HIF-1-alpha	3.44412	0.00312588	1
bax channel blocker	IFN-gamma pathway	4.89314	1.25226e-05	1
bax channel blocker	IGF1 pathway	6.32819	5.83102e-08	0.310088
bax channel blocker	IL1-mediated signaling events	3.96816	0.00128046	0.354373
bax channel blocker	IL12 signaling mediated by STAT4	4.78195	2.78683e-05	1
bax channel blocker	IL12-mediated signaling events	4.28788	0.000426288	0.554864
bax channel blocker	IL2 signaling events mediated by PI3K	4.60826	8.45679e-05	0.0773023
bax channel blocker	IL2 signaling events mediated by STAT5	4.73833	3.73387e-05	0.328154
bax channel blocker	IL2-mediated signaling events	5.53433	1.46781e-07	0.158681
bax channel blocker	IL23-mediated signaling events	3.77396	0.0019983	1
bax channel blocker	IL27-mediated signaling events	3.384	0.00328816	1
bax channel blocker	IL5-mediated signaling events	4.51151	0.000145755	0.169333
bax channel blocker	IL6-mediated signaling events	5.01328	4.83975e-06	0.449444
bax channel blocker	IL8-mediated signaling events	3.45062	0.0031077	1
bax channel blocker	Insulin Pathway	6.59246	3.82033e-08	1
bax channel blocker	Insulin-mediated glucose transport	4.64448	6.79576e-05	1
bax channel blocker	Integrin-linked kinase signaling	6.20433	6.83637e-08	0.442084
bax channel blocker	Integrins in angiogenesis	4.06162	0.00097615	0.620502
bax channel blocker	Internalization of ErbB1	5.45676	1.82974e-07	1
bax channel blocker	LKB1 signaling events	4.48513	0.000167668	1
bax channel blocker	LPA receptor mediated events	5.47216	1.74931e-07	0.210789
bax channel blocker	LPA4-mediated signaling events	3.26486	0.00356513	1
bax channel blocker	Lissencephaly gene (LIS1) in neuronal migration and development	4.60163	8.79781e-05	1
bax channel blocker	N-cadherin signaling events	5.0685	3.07235e-06	0.362884
bax channel blocker	Nectin adhesion pathway	5.82691	9.45028e-08	1
bax channel blocker	Nephrin/Neph1 signaling in the kidney podocyte	6.13951	7.23851e-08	0.0624898
bax channel blocker	Neurotrophic factor-mediated Trk receptor signaling	6.09445	7.43958e-08	0.186838
bax channel blocker	Noncanonical Wnt signaling pathway	4.20205	0.000601315	1
bax channel blocker	Nongenotropic Androgen signaling	5.60951	1.1662e-07	1
bax channel blocker	Notch signaling pathway	3.76132	0.00204641	1
bax channel blocker	Notch-mediated HES/HEY network	3.84657	0.00172309	0.131446
bax channel blocker	Osteopontin-mediated events	6.42522	5.22781e-08	0.337009
bax channel blocker	PAR1-mediated thrombin signaling events	4.99255	5.72446e-06	1
bax channel blocker	PAR4-mediated thrombin signaling events	4.2253	0.000549737	1
bax channel blocker	PDGF receptor signaling network	4.37091	0.000295074	1
bax channel blocker	PDGFR-alpha signaling pathway	5.93827	8.44493e-08	0.252935
bax channel blocker	PLK1 signaling events	3.50726	0.00293901	1
bax channel blocker	PLK3 signaling events	4.02136	0.00110293	1
bax channel blocker	Plasma membrane estrogen receptor signaling	5.54215	1.38738e-07	0.395826
bax channel blocker	Polo-like kinase signaling events in the cell cycle	4.63961	7.00286e-05	0.0516139
bax channel blocker	Posttranslational regulation of adherens junction stability and dissassembly	4.97656	6.50461e-06	0.131446
bax channel blocker	Presenilin action in Notch and Wnt signaling	3.65878	0.00242923	1
bax channel blocker	Proteoglycan syndecan-mediated signaling events	3.35104	0.00337002	0.0516139
bax channel blocker	RAC1 signaling pathway	6.99987	2.0107e-08	0.158681
bax channel blocker	RXR and RAR heterodimerization with other nuclear receptor	3.44914	0.00311186	1
bax channel blocker	Rapid glucocorticoid signaling	3.78907	0.00194082	1
bax channel blocker	Reelin signaling pathway	6.26185	6.6353e-08	1
bax channel blocker	Regulation of Androgen receptor activity	3.90413	0.00150869	0.49832
bax channel blocker	Regulation of CDC42 activity	6.04142	7.84172e-08	0.328154
bax channel blocker	Regulation of Telomerase	3.97894	0.0012438	0.583485
bax channel blocker	Regulation of cytoplasmic and nuclear SMAD2/3 signaling	3.97429	0.00125967	1
bax channel blocker	Regulation of nuclear SMAD2/3 signaling	3.80511	0.00187915	0.630239
bax channel blocker	Regulation of nuclear beta catenin signaling and target gene transcription	4.13329	0.000771075	0.278931
bax channel blocker	Regulation of p38-alpha and p38-beta	6.15196	7.03744e-08	0.328154
bax channel blocker	Regulation of retinoblastoma protein	3.8118	0.00185377	0.572263
bax channel blocker	Retinoic acid receptors-mediated signaling	4.06635	0.000962105	1
bax channel blocker	RhoA signaling pathway	6.03025	8.04279e-08	0.442084
bax channel blocker	Role of Calcineurin-dependent NFAT signaling in lymphocytes	4.80709	2.33281e-05	0.49832
bax channel blocker	S1P1 pathway	5.76661	1.00535e-07	1
bax channel blocker	S1P2 pathway	4.87922	1.3908e-05	1
bax channel blocker	S1P3 pathway	5.37162	2.99594e-07	1
bax channel blocker	S1P4 pathway	4.93124	9.34572e-06	0.169333
bax channel blocker	S1P5 pathway	4.10091	0.000860925	1
bax channel blocker	SHP2 signaling	5.78003	9.85242e-08	0.504941
bax channel blocker	Signaling by Aurora kinases	3.37956	0.00329951	1
bax channel blocker	Signaling events mediated by HDAC Class I	3.66923	0.00239138	1
bax channel blocker	Signaling events mediated by HDAC Class II	4.14459	0.000740874	1
bax channel blocker	Signaling events mediated by HDAC Class III	3.89549	0.00154038	1
bax channel blocker	Signaling events mediated by PRL	6.28481	6.23316e-08	0.262778
bax channel blocker	Signaling events mediated by PTP1B	6.5153	4.62461e-08	0.149485
bax channel blocker	Signaling events mediated by Stem cell factor receptor (c-Kit)	6.34437	5.42888e-08	0.149485
bax channel blocker	Signaling events mediated by TCPTP	5.38639	2.67423e-07	0.411655
bax channel blocker	Signaling events mediated by VEGFR1 and VEGFR2	6.54008	4.22247e-08	0.0562771
bax channel blocker	Signaling events mediated by the Hedgehog family	3.03326	0.00396739	1
bax channel blocker	Signaling events regulated by Ret tyrosine kinase	6.85358	2.81498e-08	0.395826
bax channel blocker	Signaling mediated by p38-alpha and p38-beta	4.09757	0.000870395	1
bax channel blocker	Signaling mediated by p38-gamma and p38-delta	4.59351	9.22729e-05	1
bax channel blocker	Sphingosine 1-phosphate (S1P) pathway	3.30969	0.00346678	0.242962
bax channel blocker	Sumoylation by RanBP2 regulates transcriptional repression	3.5074	0.00293858	1
bax channel blocker	Syndecan-1-mediated signaling events	3.33433	0.00340965	0.456706
bax channel blocker	Syndecan-2-mediated signaling events	5.53045	1.48792e-07	1
bax channel blocker	Syndecan-3-mediated signaling events	3.72221	0.00219403	0.201723
bax channel blocker	Syndecan-4-mediated signaling events	4.86342	1.55688e-05	0.337009
bax channel blocker	TGF-beta receptor signaling	3.74175	0.00212084	0.511474
bax channel blocker	TNF receptor signaling pathway	3.53792	0.00284258	0.456706
bax channel blocker	TRAIL signaling pathway	4.14865	0.000730364	1
bax channel blocker	Thrombin/protease-activated receptor (PAR) pathway	3.40074	0.00324462	1
bax channel blocker	Trk receptor signaling mediated by PI3K and PLC-gamma	5.37788	2.8753e-07	1
bax channel blocker	Trk receptor signaling mediated by the MAPK pathway	5.36599	3.11658e-07	1
bax channel blocker	Urokinase-type plasminogen activator (uPA) and uPAR-mediated signaling	4.1582	0.000705695	0.105476
bax channel blocker	VEGF and VEGFR signaling network	4.15443	0.000715533	1
bax channel blocker	VEGFR1 specific signals	5.04223	3.82837e-06	1
bax channel blocker	VEGFR3 signaling in lymphatic endothelium	5.51754	1.58845e-07	0.272492
bax channel blocker	Validated nuclear estrogen receptor alpha network	3.45558	0.00309357	1
bax channel blocker	Validated nuclear estrogen receptor beta network	3.54315	0.00282569	1
bax channel blocker	Validated targets of C-MYC transcriptional activation	3.49947	0.00296286	0.629321
bax channel blocker	Validated targets of C-MYC transcriptional repression	4.30034	0.000404359	0.56654
bax channel blocker	Validated transcriptional targets of AP1 family members Fra1 and Fra2	4.1744	0.00066612	0.371283
bax channel blocker	Validated transcriptional targets of TAp63 isoforms	4.06601	0.000963132	0.484814
bax channel blocker	Validated transcriptional targets of deltaNp63 isoforms	4.40378	0.000252306	0.449444
bax channel blocker	Visual signal transduction: Cones	3.60816	0.00260898	1
bax channel blocker	Visual signal transduction: Rods	3.83426	0.00176912	1
bax channel blocker	Wnt signaling network	2.70677	0.00430022	1
bax channel blocker	a6b1 and a6b4 Integrin signaling	5.39683	2.43294e-07	0.113969
bax channel blocker	amb2 Integrin signaling	6.29848	6.03209e-08	0.101297
bax channel blocker	mTOR signaling pathway	4.85589	1.64556e-05	1
bax channel blocker	p38 MAPK signaling pathway	4.9743	6.5971e-06	1
bax channel blocker	p38 signaling mediated by MAPKAP kinases	4.68869	5.17815e-05	0.242962
bax channel blocker	p53 pathway	3.81099	0.00185672	1
bax channel blocker	p73 transcription factor network	4.45031	0.000200161	0.23989
bax channel blocker	p75(NTR)-mediated signaling	3.76103	0.00204755	0.583485
cct036477	ALK1 pathway	4.92869	0.0038502	1
cct036477	ALK1 signaling events	4.63633	0.00410002	0.282078
cct036477	ALK2 signaling events	4.085	0.00437688	1
cct036477	AP-1 transcription factor network	6.77749	0.000444905	0.594414
cct036477	ATF-2 transcription factor network	6.80008	0.000419319	1
cct036477	ATM pathway	4.61998	0.00411137	1
cct036477	ATR signaling pathway	5.34025	0.00332122	1
cct036477	Alpha-synuclein signaling	8.27822	8.30418e-07	0.345748
cct036477	Alpha4 beta1 integrin signaling events	10.8924	2.21177e-08	0.0660939
cct036477	Alpha9 beta1 integrin signaling events	9.11591	9.65135e-08	1
cct036477	Alternative NF-kappaB pathway	6.7632	0.000461745	1
cct036477	Angiopoietin receptor Tie2-mediated signaling	9.4619	8.04279e-08	1
cct036477	Arf1 pathway	6.50308	0.00085134	1
cct036477	Arf6 downstream pathway	8.71597	1.46781e-07	1
cct036477	Atypical NF-kappaB pathway	8.84949	1.18631e-07	1
cct036477	Aurora A signaling	5.7258	0.00258633	0.337009
cct036477	Aurora B signaling	4.44805	0.00421975	1
cct036477	Aurora C signaling	4.62205	0.00410994	1
cct036477	BARD1 signaling events	4.09234	0.00437466	1
cct036477	BCR signaling pathway	10.5656	3.21712e-08	0.0522121
cct036477	BMP receptor signaling	4.40595	0.00424265	0.427071
cct036477	Beta2 integrin cell surface interactions	8.09644	2.24193e-06	0.31918
cct036477	Beta3 integrin cell surface interactions	7.27971	9.16094e-05	0.1097
cct036477	C-MYB transcription factor network	6.3734	0.00109864	0.629876
cct036477	C-MYC pathway	6.01426	0.00191456	1
cct036477	CD40/CD40L signaling	6.4992	0.000858433	1
cct036477	CDC42 signaling events	11.5121	1.00535e-08	0.235022
cct036477	CXCR3-mediated signaling events	8.46986	3.23722e-07	0.427071
cct036477	Calcium signaling in the CD4+ TCR pathway	5.93147	0.00211308	1
cct036477	Canonical NF-kappaB pathway	5.87056	0.00225684	1
cct036477	Canonical Wnt signaling pathway	4.9994	0.00377565	1
cct036477	Caspase Cascade in Apoptosis	5.42339	0.00318294	0.517921
cct036477	Cellular roles of Anthrax toxin	7.44198	4.88801e-05	1
cct036477	Ceramide signaling pathway	5.61632	0.00281848	1
cct036477	Circadian rhythm pathway	4.95803	0.00382006	1
cct036477	Class I PI3K signaling events mediated by Akt	7.54613	3.17851e-05	1
cct036477	Class IB PI3K non-lipid kinase events	8.39399	4.40343e-07	0.0764169
cct036477	Coregulation of Androgen receptor activity	7.11959	0.000160888	1
cct036477	DNA-PK pathway in nonhomologous end joining	4.26243	0.0043111	1
cct036477	Degradation of beta catenin	5.63445	0.00278111	1
cct036477	Direct p53 effectors	5.95574	0.00205547	0.100925
cct036477	Downstream signaling in naive CD8+ T cells	6.56004	0.00075298	0.0522121
cct036477	E-cadherin signaling events	5.87073	0.00225644	1
cct036477	E-cadherin signaling in keratinocytes	8.80302	1.24663e-07	0.242962
cct036477	E2F transcription factor network	5.38699	0.00324511	1
cct036477	EGF receptor (ErbB1) signaling pathway	10.9454	2.0107e-08	0.345748
cct036477	EGFR-dependent Endothelin signaling events	8.0551	2.76672e-06	1
cct036477	EPHA2 forward signaling	11.5796	8.04279e-09	0.201723
cct036477	EPHB forward signaling	11.1846	1.80963e-08	0.379573
cct036477	EPO signaling pathway	9.14696	9.24921e-08	0.354373
cct036477	Effects of Botulinum toxin	4.40855	0.00424128	1
cct036477	Endogenous TLR signaling	6.58118	0.000718251	1
cct036477	Endothelins	7.73543	1.34395e-05	0.560741
cct036477	Ephrin A reverse signaling	7.91088	5.81494e-06	1
cct036477	Ephrin B reverse signaling	9.73597	6.23316e-08	0.0589557
cct036477	EphrinA-EPHA pathway	6.51832	0.000824483	0.100574
cct036477	EphrinB-EPHB pathway	6.97774	0.000252719	1
cct036477	ErbB receptor signaling network	5.76684	0.00249574	1
cct036477	ErbB1 downstream signaling	10.3793	3.82033e-08	0.157547
cct036477	ErbB2/ErbB3 signaling events	9.68477	6.6353e-08	1
cct036477	ErbB4 signaling events	8.02498	3.24326e-06	0.371283
cct036477	FAS (CD95) signaling pathway	6.8727	0.000343479	0.395826
cct036477	FOXA transcription factor networks	5.67791	0.00268956	1
cct036477	FOXA1 transcription factor network	5.67095	0.0027044	0.442084
cct036477	FOXA2 and FOXA3 transcription factor networks	4.89656	0.00388193	1
cct036477	FOXM1 transcription factor network	6.06102	0.00180228	1
cct036477	Fanconi anemia pathway	3.94462	0.00441541	1
cct036477	FoxO family signaling	7.04181	0.000207017	1
cct036477	GMCSF-mediated signaling events	8.04047	2.9698e-06	0.371283
cct036477	Glucocorticoid receptor regulatory network	6.51909	0.000823051	0.630239
cct036477	Glypican 2 network	5.80004	0.00242049	1
cct036477	Glypican 3 network	4.99899	0.00377608	1
cct036477	Glypican pathway	4.24251	0.00431969	1
cct036477	HIF-1-alpha transcription factor network	5.62349	0.00280366	0.577911
cct036477	HIF-2-alpha transcription factor network	5.86108	0.00227927	1
cct036477	HIV-1 Nef: Negative effector of Fas and TNF-alpha	5.15586	0.00358758	1
cct036477	Hedgehog signaling events mediated by Gli proteins	5.84058	0.00232705	1
cct036477	Hypoxic and oxygen homeostasis regulation of HIF-1-alpha	5.29104	0.00339763	1
cct036477	IFN-gamma pathway	7.40041	5.79865e-05	1
cct036477	IGF1 pathway	10.0318	5.42888e-08	1
cct036477	IL1-mediated signaling events	5.9029	0.00218116	1
cct036477	IL12 signaling mediated by STAT4	7.66616	1.86412e-05	0.345748
cct036477	IL2 signaling events mediated by PI3K	7.1155	0.000163138	0.371283
cct036477	IL2 signaling events mediated by STAT5	7.5328	3.36591e-05	0.328154
cct036477	IL23-mediated signaling events	5.7523	0.00252827	0.387753
cct036477	IL27-mediated signaling events	5.11264	0.00364288	0.291538
cct036477	IL4-mediated signaling events	7.16345	0.000138823	0.201167
cct036477	IL5-mediated signaling events	7.06443	0.000192864	0.169333
cct036477	IL6-mediated signaling events	7.46203	4.50537e-05	0.449444
cct036477	IL8-mediated signaling events	5.67764	0.00269015	1
cct036477	Insulin Pathway	10.2285	4.62461e-08	1
cct036477	Insulin-mediated glucose transport	6.86712	0.000348776	1
cct036477	Integrin-linked kinase signaling	10.5752	3.01605e-08	0.442084
cct036477	Integrins in angiogenesis	7.16508	0.00013803	1
cct036477	Internalization of ErbB1	8.24116	1.00334e-06	1
cct036477	LKB1 signaling events	7.50967	3.72421e-05	1
cct036477	LPA receptor mediated events	8.76621	1.32706e-07	0.210789
cct036477	LPA4-mediated signaling events	5.15738	0.00358562	1
cct036477	Lissencephaly gene (LIS1) in neuronal migration and development	6.89968	0.000318412	1
cct036477	N-cadherin signaling events	8.01906	3.33575e-06	0.362884
cct036477	Nectin adhesion pathway	9.23901	8.84707e-08	1
cct036477	Nephrin/Neph1 signaling in the kidney podocyte	9.74847	6.03209e-08	0.0624898
cct036477	Noncanonical Wnt signaling pathway	6.34897	0.00114871	1
cct036477	Nongenotropic Androgen signaling	8.44635	3.57904e-07	1
cct036477	Notch signaling pathway	6.05489	0.00181689	1
cct036477	Notch-mediated HES/HEY network	6.02395	0.00189095	0.470946
cct036477	Osteopontin-mediated events	10.3153	4.22247e-08	1
cct036477	PAR1-mediated thrombin signaling events	7.84246	8.07094e-06	0.427071
cct036477	PAR4-mediated thrombin signaling events	6.45979	0.0009303	0.180273
cct036477	PDGF receptor signaling network	6.58216	0.000716621	1
cct036477	PDGFR-alpha signaling pathway	9.50722	7.43958e-08	1
cct036477	PLK1 signaling events	5.01431	0.00375915	1
cct036477	PLK2 and PLK4 events	7.27688	9.25947e-05	1
cct036477	PLK3 signaling events	6.54348	0.000780704	1
cct036477	Plasma membrane estrogen receptor signaling	8.71399	1.48792e-07	0.395826
cct036477	Polo-like kinase signaling events in the cell cycle	7.11149	0.000165213	1
cct036477	Presenilin action in Notch and Wnt signaling	5.79388	0.00243455	1
cct036477	Proteoglycan syndecan-mediated signaling events	5.31716	0.00335751	0.0516139
cct036477	RAC1 signaling pathway	11.2341	1.60856e-08	0.511474
cct036477	RXR and RAR heterodimerization with other nuclear receptor	5.69283	0.00265757	1
cct036477	Rapid glucocorticoid signaling	6.41087	0.00102396	1
cct036477	Reelin signaling pathway	9.94997	5.83102e-08	1
cct036477	Regulation of Androgen receptor activity	6.34183	0.0011635	1
cct036477	Regulation of CDC42 activity	9.20107	9.04814e-08	0.328154
cct036477	Regulation of Ras family activation	8.61736	1.89006e-07	0.0624898
cct036477	Regulation of Telomerase	6.02085	0.00189877	0.583485
cct036477	Regulation of cytoplasmic and nuclear SMAD2/3 signaling	6.03741	0.00185869	0.201723
cct036477	Regulation of nuclear SMAD2/3 signaling	5.91566	0.00215063	0.293558
cct036477	Regulation of nuclear beta catenin signaling and target gene transcription	6.55523	0.000761089	1
cct036477	Regulation of p38-alpha and p38-beta	8.97526	1.02546e-07	0.328154
cct036477	Regulation of retinoblastoma protein	6.00107	0.00194591	0.205972
cct036477	Retinoic acid receptors-mediated signaling	6.53849	0.000789291	1
cct036477	RhoA signaling pathway	9.67961	6.83637e-08	0.442084
cct036477	Role of Calcineurin-dependent NFAT signaling in lymphocytes	7.21699	0.000115074	1
cct036477	S1P1 pathway	9.11429	9.85242e-08	1
cct036477	S1P2 pathway	7.75394	1.23296e-05	0.272492
cct036477	S1P3 pathway	8.34153	5.79081e-07	0.0554942
cct036477	S1P4 pathway	7.6485	2.01975e-05	1
cct036477	S1P5 pathway	6.5652	0.000744431	1
cct036477	SHP2 signaling	8.75594	1.34717e-07	0.504941
cct036477	Signaling by Aurora kinases	5.53264	0.00298417	1
cct036477	Signaling events mediated by HDAC Class I	5.5059	0.0030349	1
cct036477	Signaling events mediated by HDAC Class II	6.2067	0.00146013	0.362884
cct036477	Signaling events mediated by HDAC Class III	6.2943	0.00126429	1
cct036477	Signaling events mediated by Hepatocyte Growth Factor Receptor (c-Met)	10.5327	3.41819e-08	0.0787338
cct036477	Signaling events mediated by PRL	9.5433	7.23851e-08	1
cct036477	Signaling events mediated by PTP1B	10.2641	4.42354e-08	0.49832
cct036477	Signaling events mediated by TCPTP	8.28813	7.64065e-07	0.411655
cct036477	Signaling events mediated by VEGFR1 and VEGFR2	10.1833	4.82568e-08	0.583485
cct036477	Signaling events mediated by the Hedgehog family	4.86471	0.00391233	1
cct036477	Signaling events regulated by Ret tyrosine kinase	10.531	3.61926e-08	1
cct036477	Signaling mediated by p38-alpha and p38-beta	6.62145	0.000655349	0.395826
cct036477	Signaling mediated by p38-gamma and p38-delta	7.02553	0.000217803	1
cct036477	Sphingosine 1-phosphate (S1P) pathway	5.3779	0.00326018	0.242962
cct036477	Sumoylation by RanBP2 regulates transcriptional repression	5.25386	0.00345274	1
cct036477	Syndecan-1-mediated signaling events	6.07383	0.00177172	0.122631
cct036477	Syndecan-2-mediated signaling events	8.85793	1.1461e-07	0.354373
cct036477	Syndecan-3-mediated signaling events	6.32757	0.00119358	0.201723
cct036477	TGF-beta receptor signaling	5.99224	0.00196705	0.511474
cct036477	TNF receptor signaling pathway	5.18314	0.00355164	1
cct036477	TRAIL signaling pathway	6.18221	0.00151704	1
cct036477	Thrombin/protease-activated receptor (PAR) pathway	5.28	0.00341456	1
cct036477	Trk receptor signaling mediated by PI3K and PLC-gamma	8.3782	4.76535e-07	1
cct036477	Trk receptor signaling mediated by the MAPK pathway	8.11629	1.98456e-06	0.354373
cct036477	Urokinase-type plasminogen activator (uPA) and uPAR-mediated signaling	6.84497	0.000371119	0.105476
cct036477	VEGF and VEGFR signaling network	6.24936	0.0013635	1
cct036477	VEGFR1 specific signals	7.70069	1.59127e-05	1
cct036477	Validated nuclear estrogen receptor alpha network	5.72594	0.00258604	1
cct036477	Validated nuclear estrogen receptor beta network	5.90855	0.00216777	1
cct036477	Validated targets of C-MYC transcriptional activation	5.51358	0.00302054	0.629321
cct036477	Validated targets of C-MYC transcriptional repression	7.11749	0.00016207	1
cct036477	Validated transcriptional targets of AP1 family members Fra1 and Fra2	6.88838	0.000328944	1
cct036477	Validated transcriptional targets of TAp63 isoforms	7.13087	0.00015519	0.140402
cct036477	Validated transcriptional targets of deltaNp63 isoforms	7.20508	0.000120155	0.11828
cct036477	Visual signal transduction: Cones	5.91043	0.00216325	1
cct036477	Visual signal transduction: Rods	6.24099	0.00138231	1
cct036477	Wnt signaling network	4.28635	0.00430092	1
cct036477	amb2 Integrin signaling	10.1453	5.22781e-08	0.101297
cct036477	mTOR signaling pathway	7.59918	2.52524e-05	1
cct036477	p38 MAPK signaling pathway	7.07227	0.000188026	1
cct036477	p38 signaling mediated by MAPKAP kinases	7.27796	9.22548e-05	0.242962
cct036477	p53 pathway	6.04555	0.00183915	1
cct036477	p73 transcription factor network	7.19392	0.000124862	0.23989
cct036477	p75(NTR)-mediated signaling	6.00451	0.00193769	0.583485
erastin	ALK1 pathway	2.99216	0.00352054	1
erastin	ALK1 signaling events	2.6943	0.00406245	1
erastin	ALK2 signaling events	2.48502	0.00428381	1
erastin	AP-1 transcription factor network	3.443	0.00196961	0.594414
erastin	ATF-2 transcription factor network	3.45032	0.00193928	1
erastin	ATM pathway	3.77522	0.000736665	0.0735025
erastin	ATR signaling pathway	4.2092	7.67101e-05	0.403793
erastin	Alpha-synuclein signaling	4.47695	1.02847e-05	0.345748
erastin	Alpha4 beta1 integrin signaling events	5.6878	2.0107e-08	0.0660939
erastin	Alpha6 beta4 integrin-ligand interactions	4.31103	3.78232e-05	0.135634
erastin	AlphaE beta7 integrin cell surface interactions	4.60424	3.27543e-06	1
erastin	Alternative NF-kappaB pathway	3.37825	0.0022388	1
erastin	Angiopoietin receptor Tie2-mediated signaling	4.90738	2.27209e-07	0.470946
erastin	Arf1 pathway	3.82649	0.00059918	0.222615
erastin	Arf6 downstream pathway	4.95469	1.54824e-07	0.180273
erastin	Atypical NF-kappaB pathway	4.65586	1.98858e-06	1
erastin	Aurora A signaling	3.78969	0.000695925	1
erastin	Aurora B signaling	3.27738	0.00263725	1
erastin	Aurora C signaling	3.29116	0.00258472	1
erastin	BARD1 signaling events	3.6199	0.00125368	0.31918
erastin	BCR signaling pathway	5.06126	8.04279e-08	0.0522121
erastin	BMP receptor signaling	2.481	0.0042871	0.427071
erastin	Beta1 integrin cell surface interactions	3.62514	0.0012338	0.0542262
erastin	Beta2 integrin cell surface interactions	4.19664	8.32509e-05	0.0554942
erastin	Beta3 integrin cell surface interactions	3.62523	0.00123345	0.1097
erastin	C-MYB transcription factor network	3.4674	0.00186802	0.629876
erastin	C-MYC pathway	3.71486	0.000920558	1
erastin	CD40/CD40L signaling	3.27312	0.00265359	1
erastin	CXCR3-mediated signaling events	4.3666	2.5005e-05	0.427071
erastin	Calcineurin-regulated NFAT-dependent transcription in lymphocytes	2.88992	0.00374366	0.122631
erastin	Calcium signaling in the CD4+ TCR pathway	2.94656	0.00362591	1
erastin	Canonical NF-kappaB pathway	3.20318	0.00290555	0.262778
erastin	Canonical Wnt signaling pathway	2.87679	0.00376951	1
erastin	Caspase Cascade in Apoptosis	3.01298	0.00346974	0.163319
erastin	Cellular roles of Anthrax toxin	3.74494	0.000825589	1
erastin	Ceramide signaling pathway	3.11635	0.00318604	1
erastin	Circadian rhythm pathway	2.84607	0.00382718	1
erastin	Class I PI3K signaling events mediated by Akt	4.37225	2.39072e-05	1
erastin	Class IB PI3K non-lipid kinase events	4.33255	3.22999e-05	0.0764169
erastin	Coregulation of Androgen receptor activity	3.99008	0.00027889	1
erastin	DNA-PK pathway in nonhomologous end joining	3.61398	0.00127595	1
erastin	Degradation of beta catenin	3.22148	0.00284157	1
erastin	Direct p53 effectors	3.30305	0.00253872	0.696931
erastin	Downstream signaling in naive CD8+ T cells	2.89098	0.00374161	0.0522121
erastin	E-cadherin signaling events	3.48907	0.0017782	1
erastin	E-cadherin signaling in keratinocytes	4.94022	1.7292e-07	0.242962
erastin	E2F transcription factor network	3.54812	0.00153532	1
erastin	EGF receptor (ErbB1) signaling pathway	5.47921	2.61391e-08	0.345748
erastin	EGFR-dependent Endothelin signaling events	4.51356	7.37926e-06	1
erastin	EPHA forward signaling	4.62168	2.75466e-06	0.0735025
erastin	EPO signaling pathway	4.2154	7.35795e-05	1
erastin	Effects of Botulinum toxin	2.56942	0.00420707	1
erastin	Endogenous TLR signaling	3.37444	0.0022543	1
erastin	Ephrin A reverse signaling	3.98825	0.00028158	1
erastin	EphrinA-EPHA pathway	3.30147	0.00254484	1
erastin	EphrinB-EPHB pathway	3.52068	0.00164737	0.0764169
erastin	ErbB receptor signaling network	3.29511	0.00256954	1
erastin	ErbB2/ErbB3 signaling events	4.94758	1.60856e-07	0.427071
erastin	ErbB4 signaling events	4.09411	0.000157036	0.371283
erastin	FAS (CD95) signaling pathway	3.73956	0.000842348	1
erastin	FOXA transcription factor networks	3.16485	0.00303414	1
erastin	FOXA1 transcription factor network	3.15519	0.00306533	0.442084
erastin	FOXA2 and FOXA3 transcription factor networks	2.67675	0.00408538	1
erastin	FOXM1 transcription factor network	3.72801	0.000878102	1
erastin	Fanconi anemia pathway	3.62053	0.00125119	0.463873
erastin	FoxO family signaling	4.03085	0.000224368	1
erastin	GMCSF-mediated signaling events	3.86875	0.000499868	1
erastin	Glucocorticoid receptor regulatory network	3.21361	0.00286932	0.630239
erastin	Glypican 2 network	2.91342	0.0036964	1
erastin	Glypican 3 network	2.72722	0.00401764	1
erastin	Glypican pathway	2.22425	0.00443114	1
erastin	HIF-1-alpha transcription factor network	3.00148	0.00349807	0.577911
erastin	HIF-2-alpha transcription factor network	3.17089	0.00301462	1
erastin	HIV-1 Nef: Negative effector of Fas and TNF-alpha	2.75584	0.00397562	0.371283
erastin	Hedgehog signaling events mediated by Gli proteins	3.34686	0.0023654	1
erastin	Hypoxic and oxygen homeostasis regulation of HIF-1-alpha	3.13497	0.00312895	1
erastin	IFN-gamma pathway	3.63314	0.00120386	1
erastin	IGF1 pathway	5.0215	1.02546e-07	0.310088
erastin	IL1-mediated signaling events	2.86134	0.00379911	1
erastin	IL12 signaling mediated by STAT4	3.34969	0.00235413	0.345748
erastin	IL12-mediated signaling events	2.9178	0.00368712	0.554864
erastin	IL2 signaling events mediated by PI3K	3.70829	0.000942127	0.371283
erastin	IL2 signaling events mediated by STAT5	3.61208	0.00128331	1
erastin	IL2-mediated signaling events	4.00541	0.000257424	0.511474
erastin	IL23-mediated signaling events	2.49971	0.00427174	1
erastin	IL27-mediated signaling events	2.18013	0.00444454	1
erastin	IL3-mediated signaling events	3.43942	0.00198466	1
erastin	IL4-mediated signaling events	3.11461	0.00319121	1
erastin	IL5-mediated signaling events	2.97232	0.00356773	1
erastin	IL6-mediated signaling events	3.64771	0.00115089	0.11828
erastin	IL8-mediated signaling events	3.24862	0.00274439	1
erastin	Insulin Pathway	5.34345	3.41819e-08	0.434627
erastin	Insulin-mediated glucose transport	4.00002	0.000264913	1
erastin	Integrins in angiogenesis	3.5701	0.00144681	0.0716354
erastin	Internalization of ErbB1	4.51456	7.30084e-06	0.395826
erastin	LKB1 signaling events	4.05832	0.000192768	1
erastin	LPA4-mediated signaling events	3.03203	0.00342119	0.180273
erastin	Lissencephaly gene (LIS1) in neuronal migration and development	4.17315	9.69156e-05	0.31918
erastin	N-cadherin signaling events	4.6059	3.23521e-06	0.0735025
erastin	Neurotrophic factor-mediated Trk receptor signaling	4.82928	4.24257e-07	0.186838
erastin	Noncanonical Wnt signaling pathway	3.44298	0.00196972	0.0660939
erastin	Nongenotropic Androgen signaling	4.44895	1.29328e-05	0.328154
erastin	Notch signaling pathway	3.09592	0.00324606	1
erastin	Notch-mediated HES/HEY network	2.93712	0.00364606	0.470946
erastin	PAR1-mediated thrombin signaling events	4.22077	7.10601e-05	0.427071
erastin	PAR4-mediated thrombin signaling events	3.78259	0.000715885	0.180273
erastin	PDGF receptor signaling network	3.20731	0.00289113	1
erastin	PLK1 signaling events	3.44568	0.00195844	1
erastin	PLK3 signaling events	3.92025	0.000394483	1
erastin	Plasma membrane estrogen receptor signaling	4.59339	3.63735e-06	0.0890565
erastin	Polo-like kinase signaling events in the cell cycle	4.2397	6.24483e-05	0.0516139
erastin	Presenilin action in Notch and Wnt signaling	3.0448	0.00338762	1
erastin	Proteoglycan syndecan-mediated signaling events	2.71447	0.00403522	0.0516139
erastin	RXR and RAR heterodimerization with other nuclear receptor	2.59951	0.00417555	1
erastin	Rapid glucocorticoid signaling	3.41823	0.00207296	1
erastin	Reelin signaling pathway	5.09215	6.83637e-08	1
erastin	Regulation of Androgen receptor activity	3.30114	0.00254616	1
erastin	Regulation of CDC42 activity	4.8021	5.36856e-07	0.328154
erastin	Regulation of Ras family activation	4.49795	8.56155e-06	0.337009
erastin	Regulation of RhoA activity	4.395	2.01009e-05	0.122631
erastin	Regulation of Telomerase	3.93298	0.000371372	0.583485
erastin	Regulation of cytoplasmic and nuclear SMAD2/3 signaling	3.74895	0.000813251	0.201723
erastin	Regulation of nuclear SMAD2/3 signaling	3.14434	0.0030998	1
erastin	Regulation of nuclear beta catenin signaling and target gene transcription	3.61816	0.00126011	1
erastin	Regulation of p38-alpha and p38-beta	4.6397	2.3485e-06	0.0589557
erastin	Regulation of retinoblastoma protein	3.5026	0.00172198	0.205972
erastin	Retinoic acid receptors-mediated signaling	3.37584	0.00224863	1
erastin	RhoA signaling pathway	5.26872	4.0214e-08	1
erastin	Role of Calcineurin-dependent NFAT signaling in lymphocytes	4.07543	0.000175009	1
erastin	S1P4 pathway	4.01928	0.000238933	1
erastin	S1P5 pathway	3.44528	0.00196015	1
erastin	SHP2 signaling	4.14474	0.000115698	1
erastin	Signaling by Aurora kinases	3.61903	0.00125693	1
erastin	Signaling events mediated by HDAC Class I	3.43656	0.00199651	1
erastin	Signaling events mediated by HDAC Class II	3.82462	0.000603851	0.362884
erastin	Signaling events mediated by HDAC Class III	3.81798	0.000620556	1
erastin	Signaling events mediated by PTP1B	4.87427	2.99594e-07	0.149485
erastin	Signaling events mediated by TCPTP	4.13609	0.000121937	0.411655
erastin	Signaling events mediated by VEGFR1 and VEGFR2	5.21064	4.42354e-08	0.215618
erastin	Signaling events mediated by the Hedgehog family	2.83449	0.00384787	0.252935
erastin	Signaling events regulated by Ret tyrosine kinase	5.28786	3.82033e-08	0.0890565
erastin	Signaling mediated by p38-alpha and p38-beta	3.57406	0.00143129	1
erastin	Signaling mediated by p38-gamma and p38-delta	3.60704	0.00130271	1
erastin	Sphingosine 1-phosphate (S1P) pathway	2.96129	0.00359315	0.242962
erastin	Sumoylation by RanBP2 regulates transcriptional repression	3.40933	0.00210977	1
erastin	Syndecan-1-mediated signaling events	2.99485	0.00351407	0.456706
erastin	Syndecan-2-mediated signaling events	4.62063	2.79085e-06	0.354373
erastin	Syndecan-3-mediated signaling events	3.28361	0.00261349	0.201723
erastin	TGF-beta receptor signaling	3.393	0.00217767	0.511474
erastin	TNF receptor signaling pathway	2.76309	0.00396477	1
erastin	TRAIL signaling pathway	3.41522	0.00208536	1
erastin	Thrombin/protease-activated receptor (PAR) pathway	3.18587	0.00296423	1
erastin	Trk receptor signaling mediated by PI3K and PLC-gamma	4.57643	4.22247e-06	1
erastin	Trk receptor signaling mediated by the MAPK pathway	4.23743	6.34415e-05	1
erastin	VEGF and VEGFR signaling network	3.027	0.00343409	1
erastin	VEGFR1 specific signals	3.96631	0.000315288	1
erastin	VEGFR3 signaling in lymphatic endothelium	4.80602	5.06696e-07	0.272492
erastin	Validated nuclear estrogen receptor alpha network	2.9342	0.00365214	1
erastin	Validated nuclear estrogen receptor beta network	2.98432	0.00353954	1
erastin	Validated targets of C-MYC transcriptional activation	3.47756	0.00182566	1
erastin	Validated targets of C-MYC transcriptional repression	3.98265	0.000289967	0.56654
erastin	Validated transcriptional targets of AP1 family members Fra1 and Fra2	3.6855	0.00101852	1
erastin	Validated transcriptional targets of deltaNp63 isoforms	3.83602	0.000575464	0.11828
erastin	Visual signal transduction: Cones	3.33768	0.00240233	1
erastin	Visual signal transduction: Rods	3.38942	0.00219284	1
erastin	Wnt signaling network	2.40558	0.00434216	1
erastin	a4b7 Integrin signaling	4.96781	1.4477e-07	1
erastin	amb2 Integrin signaling	5.11449	5.83102e-08	0.419414
erastin	mTOR signaling pathway	4.20486	7.88435e-05	0.594414
erastin	p38 MAPK signaling pathway	3.67895	0.00104115	0.300874
erastin	p38 signaling mediated by MAPKAP kinases	4.12843	0.000127669	0.242962
erastin	p53 pathway	3.65608	0.00112091	0.536759
erastin	p73 transcription factor network	4.19608	8.35586e-05	0.610273
erastin	p75(NTR)-mediated signaling	3.17711	0.00299406	0.215618
cucurbitacin i	ALK1 pathway	4.31124	0.00367854	1
cucurbitacin i	ALK1 signaling events	4.18697	0.00384135	0.282078
cucurbitacin i	ALK2 signaling events	3.73438	0.00424407	1
cucurbitacin i	AP-1 transcription factor network	5.75927	0.000427173	0.060488
cucurbitacin i	ATF-2 transcription factor network	5.86181	0.000304583	0.536759
cucurbitacin i	ATM pathway	4.58692	0.0032082	1
cucurbitacin i	ATR signaling pathway	4.86487	0.00256071	1
cucurbitacin i	Alpha-synuclein signaling	7.06724	6.41413e-07	1
cucurbitacin i	Alpha4 beta1 integrin signaling events	9.11168	1.60856e-08	0.0660939
cucurbitacin i	Alpha9 beta1 integrin signaling events	7.62273	1.06567e-07	0.282078
cucurbitacin i	AlphaE beta7 integrin cell surface interactions	7.40448	1.46781e-07	1
cucurbitacin i	Alternative NF-kappaB pathway	5.49775	0.000885103	1
cucurbitacin i	Angiopoietin receptor Tie2-mediated signaling	8.06871	6.83637e-08	1
cucurbitacin i	Arf1 pathway	5.57282	0.000732369	1
cucurbitacin i	Arf6 downstream pathway	7.73643	9.04814e-08	1
cucurbitacin i	Atypical NF-kappaB pathway	7.17626	3.29754e-07	1
cucurbitacin i	Aurora A signaling	5.28228	0.00140712	1
cucurbitacin i	Aurora B signaling	4.39354	0.00355451	1
cucurbitacin i	Aurora C signaling	4.36674	0.0035965	1
cucurbitacin i	BARD1 signaling events	4.02061	0.00402078	1
cucurbitacin i	BCR signaling pathway	8.63251	4.0214e-08	0.0522121
cucurbitacin i	BMP receptor signaling	3.90725	0.00412083	0.427071
cucurbitacin i	Beta2 integrin cell surface interactions	6.73978	4.72514e-06	0.0554942
cucurbitacin i	C-MYB transcription factor network	5.49266	0.000896152	0.0912122
cucurbitacin i	C-MYC pathway	5.78383	0.000395257	1
cucurbitacin i	CD40/CD40L signaling	5.422	0.00105574	1
cucurbitacin i	CDC42 signaling events	9.89849	6.03209e-09	0.0648422
cucurbitacin i	CXCR3-mediated signaling events	7.03332	7.88194e-07	0.427071
cucurbitacin i	Calcium signaling in the CD4+ TCR pathway	5.194	0.00164797	0.31918
cucurbitacin i	Canonical NF-kappaB pathway	4.87773	0.00252665	1
cucurbitacin i	Canonical Wnt signaling pathway	3.89153	0.00413333	1
cucurbitacin i	Caspase Cascade in Apoptosis	4.43454	0.00348778	0.163319
cucurbitacin i	Cellular roles of Anthrax toxin	6.22708	7.12732e-05	1
cucurbitacin i	Ceramide signaling pathway	4.7854	0.00276276	0.442084
cucurbitacin i	Circadian rhythm pathway	4.01545	0.00402549	1
cucurbitacin i	Class I PI3K signaling events mediated by Akt	6.66069	7.52001e-06	1
cucurbitacin i	Coregulation of Androgen receptor activity	5.85808	0.000308524	0.530563
cucurbitacin i	DNA-PK pathway in nonhomologous end joining	4.07665	0.00396466	1
cucurbitacin i	Degradation of beta catenin	4.36766	0.0035951	1
cucurbitacin i	E-cadherin signaling events	4.92078	0.00241173	1
cucurbitacin i	E-cadherin signaling in keratinocytes	7.38086	1.62867e-07	1
cucurbitacin i	E2F transcription factor network	4.99911	0.00219716	1
cucurbitacin i	EGF receptor (ErbB1) signaling pathway	9.10153	2.0107e-08	0.345748
cucurbitacin i	EGFR-dependent Endothelin signaling events	6.68103	6.7097e-06	1
cucurbitacin i	EPHB forward signaling	9.10564	1.80963e-08	0.379573
cucurbitacin i	EPO signaling pathway	7.43092	1.30695e-07	0.0697656
cucurbitacin i	Effects of Botulinum toxin	3.82788	0.00418147	1
cucurbitacin i	Endogenous TLR signaling	5.5778	0.000722796	1
cucurbitacin i	Ephrin A reverse signaling	6.20795	7.76069e-05	1
cucurbitacin i	Ephrin B reverse signaling	7.76171	8.84707e-08	0.328154
cucurbitacin i	EphrinA-EPHA pathway	4.96086	0.0023024	0.100574
cucurbitacin i	EphrinB-EPHB pathway	5.11433	0.00187238	1
cucurbitacin i	ErbB receptor signaling network	5.01982	0.00213953	1
cucurbitacin i	ErbB1 downstream signaling	9.03409	2.61391e-08	0.398483
cucurbitacin i	ErbB2/ErbB3 signaling events	8.21833	6.03209e-08	1
[truncated: 58,956 more rows]
